# Supplementary material for: Di-μ-glutarato-κ4 O 1:O 5-bis­{aqua­[5,6-diphenyl-3-(pyridin-2-yl)-1,2,4-triazine-κ2 N 2,N 3]copper(II)}
Source: Acta Crystallogr Sect E Struct Rep Online. 2012 May 26;68(Pt 6):m797. doi: 10.1107/S1600536812022969 (PMC3379125; doi:10.1107/S1600536812022969)
Supplement: Supplementary file 1 [file e-68-0m797-sup1.cif]

##############################################################################
#                                                                            #
# This CIF contains the data in a paper accepted for publication in          #
# Acta Crystallographica Section E. It conforms to the requirements of       #
# Notes for Authors for Acta Crystallographica Section E, and has been       #
# peer reviewed under the auspices of the IUCr Commission on Journals.       #
#                                                                            #
# Full details of the Crystallographic Information File format               #
# are given in the paper "The Crystallographic Information File (CIF):       #
# a New Standard Archive File for Crystallography" by S. R. Hall, F. H.      #
# Allen and I. D. Brown [Acta Cryst. (1991), A47, 655-685].                  #
#                                                                            #
# The current version of the core CIF dictionary is obtainable from          #
# ftp://ftp.iucr.org/pub/cif_core.dic.                                       #
#                                                                            #
# Software is freely available for graphical display of the structure(s)     #
# in this CIF. For information consult the CIF software page                 #
# http://www.iucr.org/resources/cif/software.                                #
#                                                                            #
# This file may be used for bona fide research purposes within the           #
# scientific community so long as proper attribution is given to the journal # 
# article from which it was obtained.                                        #
#                                                                            #
##############################################################################
data_global
_audit_creation_method     'form.cif (version 2.0)'
_journal_data_validation_number     ?
_journal_date_recd_electronic     2012-05-14
_journal_date_accepted     2012-05-19
_journal_name_full     'Acta Crystallographica, Section E'
_journal_year     2012
_journal_volume     68
_journal_issue      6
_journal_page_first     m797
_journal_page_last     m797
_journal_paper_category     QM
_journal_paper_doi     10.1107/S1600536812022969
_journal_coeditor_code     FF2069
_publ_contact_author_name     'Wei Xu'
_publ_contact_author_address
;
      Center of Applied Solid State Chemistry Research
      Ningbo University
      Ningbo 315211
      People's Republic of China
;
_publ_contact_author_email     'xuwei@nbu.edu.cn'
_publ_contact_author_fax     '86 574 87600792'
_publ_contact_author_phone     '86 574 87600792'
_publ_section_title
;\
Di-\m-glutarato-\k^4^<i>O</i>^1^:<i>O</i>^5^-bis{aqua[5,6-diphenyl-3-(pyridin-\
2-yl)-1,2,4-triazine-\k^2^<i>N</i>^2^,<i>N</i>^3^]copper(II)}
;
loop_
    _publ_author_name
    _publ_author_footnote
    _publ_author_address
    'Wei Xu' ?
;
      Center of Applied Solid State Chemistry Research
      Ningbo University
      Ningbo 315211
      People's Republic of China
;
    'Lan-Jing-Qian Feng' ?
;
      Center of Applied Solid State Chemistry Research
      Ningbo University
      Ningbo 315211
      People's Republic of China
;
data_I
_audit_creation_method     SHELXL-97
_chemical_name_systematic
;
Di-\m-glutarato-\k^4^<i>O</i>^1^:<i>O</i>^5^-
bis{aqua[5,6-diphenyl-3-(pyridin-2-yl)-1,2,4-triazine-
\k^2^<i>N</i>^2^,<i>N</i>^3^]copper(II)}
;
_chemical_name_common     ?
_chemical_formula_moiety     'C50 H44 Cu2 N8 O10'
_chemical_formula_sum     'C50 H44 Cu2 N8 O10'
_chemical_formula_iupac     '[Cu2 (C5 H6 O4)2 (C20 H14 N4)2 (H2 O)2]'
_chemical_formula_weight     1044.01
_chemical_melting_point     ?
_symmetry_cell_setting     triclinic
_symmetry_space_group_name_H-M     'P -1'
_symmetry_space_group_name_Hall     '-P 1'
loop_
    _symmetry_equiv_pos_as_xyz
    'x, y, z'
    '-x, -y, -z'
_cell_length_a     9.4297(19)
_cell_length_b     10.429(2)
_cell_length_c     12.471(3)
_cell_angle_alpha     81.37(3)
_cell_angle_beta     71.00(3)
_cell_angle_gamma     79.83(3)
_cell_volume     1135.7(4)
_cell_formula_units_Z     1
_cell_measurement_reflns_used     8151
_cell_measurement_theta_min     3.3
_cell_measurement_theta_max     27.5
_cell_measurement_temperature     295(2)
_exptl_crystal_description     block
_exptl_crystal_colour     brown
_exptl_crystal_size_max     0.21
_exptl_crystal_size_mid     0.13
_exptl_crystal_size_min     0.11
_exptl_crystal_density_diffrn     1.526
_exptl_crystal_density_meas     ?
_exptl_crystal_density_method     'not measured'
_exptl_crystal_F_000     538
_exptl_absorpt_coefficient_mu     1.008
_exptl_absorpt_correction_type     multi-scan
_exptl_absorpt_process_details     '(ABSCOR; Higashi, 1995)'
_exptl_absorpt_correction_T_min     0.732
_exptl_absorpt_correction_T_max     0.854
_exptl_special_details     ?
_diffrn_ambient_temperature     295(2)
_diffrn_radiation_type     MoK\a
_diffrn_radiation_wavelength     0.71073
_diffrn_radiation_source     'fine-focus sealed tube'
_diffrn_radiation_monochromator     graphite
_diffrn_measurement_device_type     'Rigaku R-AXIS RAPID'
_diffrn_measurement_method     '\w scans'
_diffrn_detector_area_resol_mean     ?
_diffrn_reflns_number     11269
_diffrn_reflns_av_R_equivalents     0.0459
_diffrn_reflns_av_sigmaI/netI     0.0633
_diffrn_reflns_theta_min     3.25
_diffrn_reflns_theta_max     27.46
_diffrn_reflns_theta_full     27.46
_diffrn_measured_fraction_theta_max     0.990
_diffrn_measured_fraction_theta_full     0.990
_diffrn_reflns_limit_h_min     -12
_diffrn_reflns_limit_h_max     11
_diffrn_reflns_limit_k_min     -13
_diffrn_reflns_limit_k_max     13
_diffrn_reflns_limit_l_min     -16
_diffrn_reflns_limit_l_max     16
_diffrn_standards_number     .
_diffrn_standards_interval_count     .
_diffrn_standards_interval_time     .
_diffrn_standards_decay_%     0
_refine_special_details
;
 Refinement of F^2^ against ALL reflections.  The weighted R-factor wR and
 goodness of fit S are based on F^2^, conventional R-factors R are based
 on F, with F set to zero for negative F^2^. The threshold expression of
 F^2^ > 2s\(F^2^) is used only for calculating R-factors(gt) etc. and is
 not relevant to the choice of reflections for refinement.  R-factors based
 on F^2^ are statistically about twice as large as those based on F, and R-
 factors based on ALL data will be even larger.
;
_reflns_number_total     5148
_reflns_number_gt     3478
_reflns_threshold_expression     I>2\s(I)
_refine_ls_structure_factor_coef     Fsqd
_refine_ls_matrix_type     full
_refine_ls_R_factor_all     0.0856
_refine_ls_R_factor_gt     0.0484
_refine_ls_wR_factor_gt     0.0945
_refine_ls_wR_factor_ref     0.1074
_refine_ls_goodness_of_fit_ref     1.026
_refine_ls_restrained_S_all     1.026
_refine_ls_number_reflns     5148
_refine_ls_number_parameters     324
_refine_ls_number_restraints     3
_refine_ls_hydrogen_treatment     mixed
_refine_ls_weighting_scheme     calc
_refine_ls_weighting_details
         'calc w=1/[\s^2^(Fo^2^)+(0.0413P)^2^+0.4530P] where P=(Fo^2^+2Fc^2^)/3'
_atom_sites_solution_hydrogens     geom
_atom_sites_solution_primary     direct
_atom_sites_solution_secondary     difmap
_refine_ls_shift/su_max     0.000
_refine_ls_shift/su_mean     0.000
_refine_diff_density_max     0.392
_refine_diff_density_min     -0.356
_refine_ls_extinction_method     none
_refine_ls_extinction_coef     ?
loop_
    _atom_type_symbol
    _atom_type_description
    _atom_type_scat_dispersion_real
    _atom_type_scat_dispersion_imag
    _atom_type_scat_source
    'C' 'C' 0.0033 0.0016
                         'International Tables Vol C Tables 4.2.6.8 and 6.1.1.4'
    'H' 'H' 0.0000 0.0000
                         'International Tables Vol C Tables 4.2.6.8 and 6.1.1.4'
    'N' 'N' 0.0061 0.0033
                         'International Tables Vol C Tables 4.2.6.8 and 6.1.1.4'
    'O' 'O' 0.0106 0.0060
                         'International Tables Vol C Tables 4.2.6.8 and 6.1.1.4'
    'Cu' 'Cu' 0.3201 1.2651
                         'International Tables Vol C Tables 4.2.6.8 and 6.1.1.4'
_computing_data_collection     'RAPID-AUTO (Rigaku, 1998)'
_computing_cell_refinement     'RAPID-AUTO (Rigaku, 1998)'
_computing_data_reduction     'CrystalStructure (Rigaku/MSC, 2004)'
_computing_structure_solution     'SHELXS97 (Sheldrick, 2008)'
_computing_structure_refinement     'SHELXL97 (Sheldrick, 2008)'
_computing_molecular_graphics     'SHELXTL (Sheldrick, 2008)'
_computing_publication_material     'SHELXL97 (Sheldrick, 2008)'
loop_
    _atom_site_type_symbol
    _atom_site_label
    _atom_site_fract_x
    _atom_site_fract_y
    _atom_site_fract_z
    _atom_site_U_iso_or_equiv
    _atom_site_adp_type
    _atom_site_calc_flag
    _atom_site_refinement_flags
    _atom_site_occupancy
    _atom_site_symmetry_multiplicity
    _atom_site_disorder_assembly
    _atom_site_disorder_group
    Cu Cu1 0.26103(4) 0.21246(4) 0.03910(3) 0.03895(13) Uani d . 1 1 . .
    N N1 0.1594(3) 0.0660(2) 0.1459(2) 0.0330(6) Uani d . 1 1 . .
    N N2 -0.0584(3) -0.0381(2) 0.2006(2) 0.0330(5) Uani d . 1 1 . .
    N N3 0.2040(3) -0.0002(2) 0.2326(2) 0.0344(6) Uani d . 1 1 . .
    N N4 0.0601(3) 0.2406(2) 0.0055(2) 0.0343(6) Uani d . 1 1 . .
    C C1 0.0116(4) 0.3395(3) -0.0620(3) 0.0426(8) Uani d . 1 1 . .
    H H1A 0.0752 0.4015 -0.1005 0.051 Uiso calc R 1 1 . .
    C C2 -0.1298(4) 0.3518(3) -0.0763(3) 0.0455(8) Uani d . 1 1 . .
    H H2A -0.1617 0.4225 -0.1220 0.055 Uiso calc R 1 1 . .
    C C3 -0.2222(4) 0.2590(3) -0.0225(3) 0.0454(8) Uani d . 1 1 . .
    H H3A -0.3162 0.2643 -0.0333 0.054 Uiso calc R 1 1 . .
    C C4 -0.1745(3) 0.1563(3) 0.0488(3) 0.0382(7) Uani d . 1 1 . .
    H H4A -0.2355 0.0922 0.0866 0.046 Uiso calc R 1 1 . .
    C C5 -0.0341(3) 0.1529(3) 0.0614(2) 0.0310(6) Uani d . 1 1 . .
    C C6 -0.2356(4) -0.2275(3) 0.3326(3) 0.0444(8) Uani d . 1 1 . .
    H H6A -0.2892 -0.1488 0.3128 0.053 Uiso calc R 1 1 . .
    C C7 -0.3058(4) -0.3385(3) 0.3674(3) 0.0526(9) Uani d . 1 1 . .
    H H7A -0.4070 -0.3343 0.3723 0.063 Uiso calc R 1 1 . .
    C C8 -0.2255(4) -0.4556(3) 0.3950(3) 0.0569(10) Uani d . 1 1 . .
    H H8A -0.2729 -0.5305 0.4188 0.068 Uiso calc R 1 1 . .
    C C9 -0.0753(4) -0.4623(3) 0.3875(3) 0.0515(9) Uani d . 1 1 . .
    H H9A -0.0211 -0.5422 0.4042 0.062 Uiso calc R 1 1 . .
    C C10 -0.0055(4) -0.3516(3) 0.3553(3) 0.0418(7) Uani d . 1 1 . .
    H H10A 0.0950 -0.3563 0.3527 0.050 Uiso calc R 1 1 . .
    C C11 -0.0842(3) -0.2325(3) 0.3268(2) 0.0333(6) Uani d . 1 1 . .
    C C12 0.0555(3) -0.1686(3) 0.5118(2) 0.0361(7) Uani d . 1 1 . .
    H H12A -0.0422 -0.1744 0.5128 0.043 Uiso calc R 1 1 . .
    C C13 0.0940(4) -0.2000(3) 0.6113(3) 0.0417(7) Uani d . 1 1 . .
    H H13A 0.0231 -0.2286 0.6783 0.050 Uiso calc R 1 1 . .
    C C14 0.2369(4) -0.1892(3) 0.6114(3) 0.0481(8) Uani d . 1 1 . .
    H H14A 0.2627 -0.2096 0.6785 0.058 Uiso calc R 1 1 . .
    C C15 0.3421(4) -0.1479(4) 0.5119(3) 0.0546(9) Uani d . 1 1 . .
    H H15A 0.4387 -0.1401 0.5122 0.066 Uiso calc R 1 1 . .
    C C16 0.3054(4) -0.1181(3) 0.4117(3) 0.0454(8) Uani d . 1 1 . .
    H H16A 0.3776 -0.0912 0.3449 0.055 Uiso calc R 1 1 . .
    C C17 0.1608(3) -0.1282(3) 0.4101(2) 0.0316(6) Uani d . 1 1 . .
    C C18 0.0238(3) 0.0544(3) 0.1407(2) 0.0297(6) Uani d . 1 1 . .
    C C19 -0.0076(3) -0.1168(3) 0.2792(2) 0.0311(6) Uani d . 1 1 . .
    C C20 0.1183(3) -0.0840(3) 0.3047(2) 0.0306(6) Uani d . 1 1 . .
    O O1 0.4086(2) 0.2035(2) 0.1224(2) 0.0458(6) Uani d . 1 1 . .
    O O2 0.2028(3) 0.3259(2) 0.2159(2) 0.0537(6) Uani d . 1 1 . .
    O O3 0.4585(3) 0.7023(2) 0.1841(2) 0.0575(7) Uani d . 1 1 . .
    O O4 0.6779(3) 0.6339(2) 0.0591(2) 0.0519(6) Uani d . 1 1 . .
    O O5 0.4157(3) 0.0709(2) -0.1009(2) 0.0601(7) Uani d D 1 1 . .
    H H5A 0.473(4) 0.128(3) -0.128(4) 0.090 Uiso d D 1 1 . .
    H H5B 0.467(4) 0.000(2) -0.093(4) 0.090 Uiso d D 1 1 . .
    C C21 0.3332(4) 0.2717(3) 0.2053(3) 0.0422(8) Uani d . 1 1 . .
    C C22 0.4083(4) 0.2896(3) 0.2916(3) 0.0541(10) Uani d . 1 1 . .
    H H22A 0.5054 0.2342 0.2774 0.065 Uiso calc R 1 1 . .
    H H22B 0.3456 0.2632 0.3677 0.065 Uiso calc R 1 1 . .
    C C23 0.4318(4) 0.4324(4) 0.2839(3) 0.0515(9) Uani d . 1 1 . .
    H H23A 0.3353 0.4882 0.2947 0.062 Uiso calc R 1 1 . .
    H H23B 0.4718 0.4435 0.3439 0.062 Uiso calc R 1 1 . .
    C C24 0.5395(4) 0.4723(3) 0.1702(3) 0.0547(9) Uani d . 1 1 . .
    H H24A 0.5087 0.4428 0.1121 0.066 Uiso calc R 1 1 . .
    H H24B 0.6389 0.4250 0.1668 0.066 Uiso calc R 1 1 . .
    C C25 0.5562(4) 0.6169(3) 0.1380(3) 0.0383(7) Uani d . 1 1 . .
loop_
    _atom_site_aniso_label
    _atom_site_aniso_U_11
    _atom_site_aniso_U_22
    _atom_site_aniso_U_33
    _atom_site_aniso_U_12
    _atom_site_aniso_U_13
    _atom_site_aniso_U_23
    Cu1 0.0377(2) 0.0393(2) 0.0407(2) -0.01605(15) -0.01249(17) 0.00743(16)
    N1 0.0349(13) 0.0321(12) 0.0342(13) -0.0096(10) -0.0136(11) 0.0028(11)
    N2 0.0334(13) 0.0313(12) 0.0362(13) -0.0074(10) -0.0131(11) -0.0003(11)
    N3 0.0330(13) 0.0361(13) 0.0357(13) -0.0087(10) -0.0127(11) 0.0014(11)
    N4 0.0376(14) 0.0326(13) 0.0325(12) -0.0060(10) -0.0113(11) -0.0001(11)
    C1 0.052(2) 0.0377(16) 0.0359(16) -0.0070(14) -0.0128(15) 0.0029(14)
    C2 0.051(2) 0.0442(18) 0.0381(17) 0.0055(15) -0.0174(16) -0.0014(15)
    C3 0.0375(18) 0.053(2) 0.0462(19) 0.0056(15) -0.0189(15) -0.0073(16)
    C4 0.0360(17) 0.0423(17) 0.0371(16) -0.0046(13) -0.0120(14) -0.0061(14)
    C5 0.0332(15) 0.0309(14) 0.0284(14) -0.0045(11) -0.0086(12) -0.0028(12)
    C6 0.0412(18) 0.0360(16) 0.055(2) -0.0099(13) -0.0131(16) -0.0014(15)
    C7 0.046(2) 0.0472(19) 0.067(2) -0.0210(15) -0.0135(18) -0.0054(18)
    C8 0.073(3) 0.0388(18) 0.062(2) -0.0278(17) -0.017(2) 0.0009(17)
    C9 0.073(3) 0.0304(16) 0.058(2) -0.0110(16) -0.0304(19) 0.0029(16)
    C10 0.0498(19) 0.0331(16) 0.0473(18) -0.0065(13) -0.0217(15) -0.0026(14)
    C11 0.0386(16) 0.0293(14) 0.0331(15) -0.0109(12) -0.0100(13) -0.0013(12)
    C12 0.0342(16) 0.0336(15) 0.0413(16) -0.0096(12) -0.0101(13) -0.0041(13)
    C13 0.053(2) 0.0388(17) 0.0305(15) -0.0071(14) -0.0076(14) -0.0052(13)
    C14 0.051(2) 0.059(2) 0.0343(17) 0.0001(16) -0.0182(16) -0.0040(16)
    C15 0.0378(19) 0.080(3) 0.050(2) -0.0037(17) -0.0206(16) -0.0063(19)
    C16 0.0348(17) 0.062(2) 0.0388(17) -0.0088(15) -0.0104(14) -0.0010(16)
    C17 0.0300(15) 0.0293(14) 0.0350(15) -0.0025(11) -0.0108(12) -0.0015(12)
    C18 0.0308(15) 0.0294(14) 0.0315(14) -0.0084(11) -0.0103(12) -0.0041(12)
    C19 0.0286(14) 0.0293(14) 0.0329(15) -0.0028(11) -0.0065(12) -0.0041(12)
    C20 0.0297(15) 0.0280(14) 0.0338(15) -0.0038(11) -0.0100(12) -0.0020(12)
    O1 0.0388(13) 0.0461(13) 0.0538(14) -0.0164(10) -0.0141(11) 0.0035(11)
    O2 0.0437(14) 0.0599(15) 0.0596(15) -0.0101(11) -0.0165(12) -0.0073(12)
    O3 0.0535(15) 0.0505(14) 0.0608(16) -0.0128(12) -0.0060(13) -0.0016(13)
    O4 0.0501(14) 0.0419(13) 0.0554(14) -0.0158(10) -0.0077(12) 0.0120(11)
    O5 0.0492(15) 0.0468(14) 0.0747(18) -0.0111(11) -0.0043(14) -0.0046(14)
    C21 0.0413(19) 0.0382(17) 0.0478(19) -0.0208(14) -0.0125(16) 0.0093(16)
    C22 0.067(2) 0.053(2) 0.053(2) -0.0325(18) -0.0311(19) 0.0170(18)
    C23 0.058(2) 0.060(2) 0.0416(18) -0.0298(17) -0.0155(17) 0.0042(17)
    C24 0.059(2) 0.048(2) 0.052(2) -0.0224(17) -0.0028(18) -0.0015(17)
    C25 0.0393(18) 0.0438(18) 0.0355(16) -0.0180(14) -0.0130(15) 0.0026(14)
_geom_special_details
;
 All esds (except the esd in the dihedral angle between two l.s. planes)
 are estimated using the full covariance matrix.  The cell esds are taken
 into account individually in the estimation of esds in distances, angles
 and torsion angles; correlations between esds in cell parameters are only
 used when they are defined by crystal symmetry.  An approximate (isotropic)
 treatment of cell esds is used for estimating esds involving l.s. planes.
;
loop_
    _geom_bond_atom_site_label_1
    _geom_bond_atom_site_label_2
    _geom_bond_site_symmetry_2
    _geom_bond_distance
    _geom_bond_publ_flag
    Cu1 O1 . 1.973(2) y
    Cu1 O4 2_665 1.917(2) y
    Cu1 O5 . 2.390(3) y
    Cu1 N1 . 2.025(2) y
    Cu1 N4 . 2.033(2) y
    N1 C18 . 1.328(3) ?
    N1 N3 . 1.340(3) ?
    N2 C18 . 1.326(3) ?
    N2 C19 . 1.338(3) ?
    N3 C20 . 1.328(3) ?
    N4 C5 . 1.343(3) ?
    N4 C1 . 1.344(3) ?
    C1 C2 . 1.384(4) ?
    C1 H1A . 0.9300 ?
    C2 C3 . 1.367(5) ?
    C2 H2A . 0.9300 ?
    C3 C4 . 1.395(4) ?
    C3 H3A . 0.9300 ?
    C4 C5 . 1.377(4) ?
    C4 H4A . 0.9300 ?
    C5 C18 . 1.477(4) ?
    C6 C7 . 1.378(4) ?
    C6 C11 . 1.397(4) ?
    C6 H6A . 0.9300 ?
    C7 C8 . 1.379(5) ?
    C7 H7A . 0.9300 ?
    C8 C9 . 1.378(5) ?
    C8 H8A . 0.9300 ?
    C9 C10 . 1.373(4) ?
    C9 H9A . 0.9300 ?
    C10 C11 . 1.391(4) ?
    C10 H10A . 0.9300 ?
    C11 C19 . 1.463(4) ?
    C12 C13 . 1.381(4) ?
    C12 C17 . 1.392(4) ?
    C12 H12A . 0.9300 ?
    C13 C14 . 1.373(5) ?
    C13 H13A . 0.9300 ?
    C14 C15 . 1.377(5) ?
    C14 H14A . 0.9300 ?
    C15 C16 . 1.380(4) ?
    C15 H15A . 0.9300 ?
    C16 C17 . 1.392(4) ?
    C16 H16A . 0.9300 ?
    C17 C20 . 1.483(4) ?
    C19 C20 . 1.432(4) ?
    O1 C21 . 1.282(4) ?
    O2 C21 . 1.233(4) ?
    O3 C25 . 1.221(4) ?
    O4 C25 . 1.265(4) ?
    O4 Cu1 2_665 1.917(2) ?
    O5 H5A . 0.837(18) ?
    O5 H5B . 0.822(18) ?
    C21 C22 . 1.516(5) ?
    C22 C23 . 1.528(5) ?
    C22 H22A . 0.9700 ?
    C22 H22B . 0.9700 ?
    C23 C24 . 1.500(4) ?
    C23 H23A . 0.9700 ?
    C23 H23B . 0.9700 ?
    C24 C25 . 1.524(4) ?
    C24 H24A . 0.9700 ?
    C24 H24B . 0.9700 ?
loop_
    _geom_angle_atom_site_label_1
    _geom_angle_atom_site_label_2
    _geom_angle_atom_site_label_3
    _geom_angle_site_symmetry_1
    _geom_angle_site_symmetry_3
    _geom_angle
    _geom_angle_publ_flag
    O1 Cu1 O5 . . 96.54(10) n
    O1 Cu1 N1 . . 92.09(9) n
    O1 Cu1 N4 . . 160.23(10) n
    O4 Cu1 O1 2_665 . 95.02(10) n
    O4 Cu1 O5 2_665 . 92.28(10) n
    O4 Cu1 N1 2_665 . 170.00(10) n
    O4 Cu1 N4 2_665 . 91.32(10) n
    N1 Cu1 O5 . . 93.89(10) n
    N1 Cu1 N4 . . 79.71(9) n
    N4 Cu1 O5 . . 101.91(10) n
    C18 N1 N3 . . 118.5(2) ?
    C18 N1 Cu1 . . 115.24(17) ?
    N3 N1 Cu1 . . 124.94(18) ?
    C18 N2 C19 . . 117.5(2) ?
    C20 N3 N1 . . 119.3(2) ?
    C5 N4 C1 . . 118.0(3) ?
    C5 N4 Cu1 . . 115.18(18) ?
    C1 N4 Cu1 . . 126.7(2) ?
    N4 C1 C2 . . 122.1(3) ?
    N4 C1 H1A . . 118.9 ?
    C2 C1 H1A . . 118.9 ?
    C3 C2 C1 . . 119.2(3) ?
    C3 C2 H2A . . 120.4 ?
    C1 C2 H2A . . 120.4 ?
    C2 C3 C4 . . 119.5(3) ?
    C2 C3 H3A . . 120.3 ?
    C4 C3 H3A . . 120.3 ?
    C5 C4 C3 . . 117.8(3) ?
    C5 C4 H4A . . 121.1 ?
    C3 C4 H4A . . 121.1 ?
    N4 C5 C4 . . 123.2(3) ?
    N4 C5 C18 . . 114.2(2) ?
    C4 C5 C18 . . 122.6(3) ?
    C7 C6 C11 . . 120.4(3) ?
    C7 C6 H6A . . 119.8 ?
    C11 C6 H6A . . 119.8 ?
    C6 C7 C8 . . 119.8(3) ?
    C6 C7 H7A . . 120.1 ?
    C8 C7 H7A . . 120.1 ?
    C9 C8 C7 . . 120.4(3) ?
    C9 C8 H8A . . 119.8 ?
    C7 C8 H8A . . 119.8 ?
    C10 C9 C8 . . 120.2(3) ?
    C10 C9 H9A . . 119.9 ?
    C8 C9 H9A . . 119.9 ?
    C9 C10 C11 . . 120.3(3) ?
    C9 C10 H10A . . 119.8 ?
    C11 C10 H10A . . 119.8 ?
    C10 C11 C6 . . 118.8(3) ?
    C10 C11 C19 . . 121.3(3) ?
    C6 C11 C19 . . 119.5(3) ?
    C13 C12 C17 . . 121.0(3) ?
    C13 C12 H12A . . 119.5 ?
    C17 C12 H12A . . 119.5 ?
    C14 C13 C12 . . 120.0(3) ?
    C14 C13 H13A . . 120.0 ?
    C12 C13 H13A . . 120.0 ?
    C13 C14 C15 . . 119.9(3) ?
    C13 C14 H14A . . 120.1 ?
    C15 C14 H14A . . 120.1 ?
    C14 C15 C16 . . 120.6(3) ?
    C14 C15 H15A . . 119.7 ?
    C16 C15 H15A . . 119.7 ?
    C15 C16 C17 . . 120.3(3) ?
    C15 C16 H16A . . 119.8 ?
    C17 C16 H16A . . 119.8 ?
    C12 C17 C16 . . 118.2(3) ?
    C12 C17 C20 . . 121.7(3) ?
    C16 C17 C20 . . 119.8(3) ?
    N2 C18 N1 . . 124.4(2) ?
    N2 C18 C5 . . 120.0(2) ?
    N1 C18 C5 . . 115.6(2) ?
    N2 C19 C20 . . 117.8(2) ?
    N2 C19 C11 . . 115.4(3) ?
    C20 C19 C11 . . 126.7(2) ?
    N3 C20 C19 . . 119.5(2) ?
    N3 C20 C17 . . 114.0(2) ?
    C19 C20 C17 . . 126.3(2) ?
    C21 O1 Cu1 . . 102.07(19) ?
    C25 O4 Cu1 . 2_665 130.7(2) ?
    Cu1 O5 H5A . . 89(3) ?
    Cu1 O5 H5B . . 130(3) ?
    H5A O5 H5B . . 109(3) ?
    O2 C21 O1 . . 122.3(3) ?
    O2 C21 C22 . . 118.8(3) ?
    O1 C21 C22 . . 118.9(3) ?
    C21 C22 C23 . . 110.7(3) ?
    C21 C22 H22A . . 109.5 ?
    C23 C22 H22A . . 109.5 ?
    C21 C22 H22B . . 109.5 ?
    C23 C22 H22B . . 109.5 ?
    H22A C22 H22B . . 108.1 ?
    C24 C23 C22 . . 110.6(3) ?
    C24 C23 H23A . . 109.5 ?
    C22 C23 H23A . . 109.5 ?
    C24 C23 H23B . . 109.5 ?
    C22 C23 H23B . . 109.5 ?
    H23A C23 H23B . . 108.1 ?
    C23 C24 C25 . . 118.4(3) ?
    C23 C24 H24A . . 107.7 ?
    C25 C24 H24A . . 107.7 ?
    C23 C24 H24B . . 107.7 ?
    C25 C24 H24B . . 107.7 ?
    H24A C24 H24B . . 107.1 ?
    O3 C25 O4 . . 126.5(3) ?
    O3 C25 C24 . . 121.5(3) ?
    O4 C25 C24 . . 111.9(3) ?
loop_
    _geom_hbond_atom_site_label_D
    _geom_hbond_atom_site_label_H
    _geom_hbond_atom_site_label_A
    _geom_hbond_site_symmetry_D
    _geom_hbond_site_symmetry_H
    _geom_hbond_site_symmetry_A
    _geom_hbond_distance_DH
    _geom_hbond_distance_HA
    _geom_hbond_distance_DA
    _geom_hbond_angle_DHA
    _geom_hbond_publ_flag
    O5 H5A O3 . . 2_665 0.84 1.94 2.744(3) 161 y
    O5 H5B O1 . . 2_655 0.82 2.25 3.045(3) 162 y
