# Supplementary material for: Di-μ-glutarato-κ4 O 1:O 5-bis­{aqua­[5,6-diphenyl-3-(pyridin-2-yl)-1,2,4-triazine-κ2 N 2,N 3]copper(II)}
Source: Acta Crystallogr Sect E Struct Rep Online. 2012 May 26;68(Pt 6):m797. doi: 10.1107/S1600536812022969 (PMC3379125; doi:10.1107/S1600536812022969)
Supplement: Supplementary file 2 [file e-68-0m797-Isup2.hkl]

# 
# h,k,l, Fc-squared, Fo-squared, sigma(Fo-squared) and status flag 
# 
data_I
_shelx_title ' TREF in P-1' 
_shelx_refln_list_code          4 
_shelx_F_calc_maximum      172.90 
_exptl_crystal_F_000       538.00 
_reflns_d_resolution_high  0.7707 
 
loop_ 
 _symmetry_equiv_pos_as_xyz 
 'x, y, z' 
 '-x, -y, -z' 
 
_cell_length_a     9.4297 
_cell_length_b    10.4286 
_cell_length_c    12.4714 
_cell_angle_alpha  81.368 
_cell_angle_beta   70.997 
_cell_angle_gamma  79.835 
 
_shelx_F_squared_multiplier     1.000 
 
loop_ 
 _refln_index_h 
 _refln_index_k 
 _refln_index_l 
 _refln_F_squared_calc 
 _refln_F_squared_meas 
 _refln_F_squared_sigma 
 _refln_observed_status 
   3   0   0      397.04      369.00      9.19 o 
   4   0   0     2465.54     2497.97     27.69 o 
   5   0   0      113.60      113.57      5.00 o 
   6   0   0      629.48      599.69     15.45 o 
   7   0   0      142.94      134.08     11.99 o 
   8   0   0        1.85       -9.08     13.63 o 
   9   0   0        1.74       -5.71     16.92 o 
  10   0   0       55.44       67.94     12.99 o 
  11   0   0        0.90        2.84     14.74 o 
 -11   1   0       45.08       23.01     15.60 o 
 -10   1   0       24.55       28.58     14.44 o 
  -9   1   0       55.62       44.07     13.43 o 
  -8   1   0      202.81      223.43     14.80 o 
  -7   1   0      221.00      198.03     11.99 o 
  -6   1   0        7.40       -1.62      4.78 o 
  -5   1   0     2194.47     2255.57     59.56 o 
  -4   1   0      165.70      172.27      4.77 o 
  -3   1   0      464.28      457.49      6.57 o 
  -2   1   0     4251.07     4192.51     33.66 o 
  -1   1   0    15025.04    16273.52    160.65 o 
   2   1   0     1266.22     1315.00     29.96 o 
   3   1   0      850.59      815.47     21.64 o 
   4   1   0      304.50      314.39     13.78 o 
   5   1   0      840.04      887.43     23.58 o 
   6   1   0       10.20        0.12     11.12 o 
   7   1   0      527.52      476.62     28.55 o 
   8   1   0       88.73      111.94     19.90 o 
   9   1   0      130.10      155.44     23.85 o 
  10   1   0        2.09        4.88     11.01 o 
  11   1   0       29.41       28.47     16.53 o 
 -11   2   0       12.71       -9.20     12.20 o 
 -10   2   0        1.53       12.10     10.86 o 
  -9   2   0      106.80      156.96     35.06 o 
  -8   2   0       10.52       32.77     13.68 o 
  -7   2   0      370.26      320.63     34.65 o 
  -6   2   0      361.62      355.79     23.27 o 
  -5   2   0      744.22      777.87     14.58 o 
  -4   2   0     1898.60     1959.20     17.91 o 
  -3   2   0      786.51      717.77      8.17 o 
  -2   2   0     2594.18     2464.74     40.84 o 
  -1   2   0     1479.85     1566.93     15.53 o 
   0   2   0     9041.44    10356.08    110.49 o 
   1   2   0     2213.32     2417.54     26.78 o 
   2   2   0     2987.99     3034.68     43.26 o 
   3   2   0      505.96      552.11     20.94 o 
   4   2   0      399.20      360.73     15.41 o 
   5   2   0       50.54       55.32     19.80 o 
   6   2   0     1293.28     1259.69     51.24 o 
   7   2   0      398.93      363.69     38.07 o 
   8   2   0      520.64      446.31     53.11 o 
   9   2   0       22.21       10.46     13.42 o 
  10   2   0      172.57      207.87     20.28 o 
  11   2   0        0.62      -13.86     13.86 o 
 -10   3   0      155.68      138.08     52.26 o 
  -9   3   0       23.67       12.09      9.56 o 
  -8   3   0      125.49      130.04     28.99 o 
  -7   3   0      208.47      190.57     28.89 o 
  -6   3   0      843.33      860.53     23.78 o 
  -5   3   0       49.54       70.64      5.38 o 
  -4   3   0     1166.41     1139.87     21.54 o 
  -3   3   0      524.75      499.83     18.56 o 
  -2   3   0      535.81      480.00      8.78 o 
  -1   3   0     1834.25     1841.70     20.31 o 
   0   3   0     1016.48      980.58     15.59 o 
   1   3   0      998.65      896.19     43.26 o 
   2   3   0      674.87      626.32     25.21 o 
   3   3   0     1472.03     1246.15     31.13 o 
   4   3   0       34.24       47.14      8.85 o 
   5   3   0      370.63      372.77     18.27 o 
   6   3   0      431.92      416.05     22.46 o 
   7   3   0      619.73      556.30     27.05 o 
   8   3   0       55.66       61.32     10.11 o 
   9   3   0      393.17      393.35     34.30 o 
  10   3   0        8.85       29.08     16.14 o 
  11   3   0       67.80       38.79     20.93 o 
 -10   4   0        0.08       10.30     18.37 o 
  -9   4   0       70.73       72.37     16.64 o 
  -8   4   0       17.68        1.43     11.84 o 
  -7   4   0       52.23       63.80     13.78 o 
  -6   4   0      153.17      168.79     11.08 o 
  -5   4   0      499.31      490.41     10.70 o 
  -4   4   0      509.18      510.08      9.66 o 
  -3   4   0      179.85      159.51      9.06 o 
  -2   4   0      137.70      158.65     13.58 o 
  -1   4   0      335.89      321.18      8.26 o 
   0   4   0      209.42      193.16     14.06 o 
   1   4   0        3.06       23.94      6.23 o 
   2   4   0     1527.60     1369.97     23.66 o 
   3   4   0     1964.09     1979.57     27.56 o 
   4   4   0      476.49      457.06     15.78 o 
   5   4   0      515.72      470.08     14.64 o 
   6   4   0     4225.73     4121.22     90.34 o 
   7   4   0     2403.81     2306.88     31.24 o 
   8   4   0       38.84       41.22     10.05 o 
   9   4   0        3.55        9.56      4.24 o 
  10   4   0      144.63      136.46     16.43 o 
  11   4   0        8.98       -5.42     18.53 o 
 -10   5   0       65.33       28.20     30.01 o 
  -9   5   0        3.89       -3.47     13.37 o 
  -8   5   0      151.26      135.25     17.45 o 
  -7   5   0       13.30        7.86     11.53 o 
  -6   5   0      356.87      386.45     18.43 o 
  -5   5   0       28.05       39.08      9.33 o 
  -4   5   0      933.03      889.56     26.37 o 
  -3   5   0      509.52      512.31     13.31 o 
  -2   5   0      101.20       79.21     10.32 o 
  -1   5   0     1982.16     2022.42     30.59 o 
   0   5   0      783.71      704.09     12.87 o 
   1   5   0     1214.56     1253.13     20.18 o 
   2   5   0     3810.08     4038.62     43.17 o 
   3   5   0      130.63      198.89     15.70 o 
   4   5   0      341.91      231.06     34.29 o 
   5   5   0      769.18      733.10     19.33 o 
   6   5   0     2263.77     2278.05     68.39 o 
   7   5   0       13.81       18.53      9.32 o 
   8   5   0        4.60        5.07      7.52 o 
   9   5   0      219.06      212.11     60.53 o 
  10   5   0       25.90        8.78     18.88 o 
  11   5   0      226.83      277.99     21.99 o 
  -9   6   0       19.12       17.66     26.85 o 
  -8   6   0       26.22       37.67     25.31 o 
  -7   6   0        0.84       -9.26     11.64 o 
  -6   6   0       23.12       13.93      5.80 o 
  -5   6   0      584.24      560.42     16.25 o 
  -4   6   0       70.65       80.70      7.08 o 
  -3   6   0       70.89       79.98     15.92 o 
  -2   6   0      124.43      113.81      8.75 o 
  -1   6   0     2850.04     2732.13     40.99 o 
   0   6   0       11.97        8.37      6.33 o 
   1   6   0     1474.47     1438.83     27.44 o 
   2   6   0      218.13      186.75     16.03 o 
   3   6   0      336.98      339.07     24.23 o 
   4   6   0        6.25        4.34      7.53 o 
   5   6   0      592.96      564.12     18.22 o 
   6   6   0      843.63      845.35     29.44 o 
   7   6   0       11.40       12.85      6.58 o 
   8   6   0      408.20      441.66     18.58 o 
   9   6   0      152.47      143.78     46.60 o 
  10   6   0      135.02       85.13     42.26 o 
  -8   7   0       49.30       39.50     15.62 o 
  -7   7   0       93.28       77.00     19.29 o 
  -6   7   0      275.01      275.14     19.93 o 
  -5   7   0       23.46       28.37      8.38 o 
  -4   7   0      155.51      161.81     11.36 o 
  -3   7   0      238.46      258.60     11.33 o 
  -2   7   0      367.86      352.09     16.73 o 
  -1   7   0        1.03        9.73      8.93 o 
   0   7   0     1573.62     1573.39     32.99 o 
   1   7   0      298.71      295.03     14.52 o 
   2   7   0      296.17      255.77     14.38 o 
   3   7   0        0.77       -7.56      9.19 o 
   4   7   0      268.28      253.64     24.44 o 
   5   7   0      277.41      252.98     24.02 o 
   6   7   0      390.54      380.42     21.58 o 
   7   7   0      110.60      149.24     14.40 o 
   8   7   0      627.01      613.26     16.83 o 
   9   7   0       71.34       55.25      8.73 o 
  10   7   0        6.44       29.40     39.20 o 
  -8   8   0       33.76       39.32     29.86 o 
  -7   8   0        0.86       -9.83      9.83 o 
  -6   8   0       13.21       12.54      9.28 o 
  -5   8   0      224.81      204.63     10.63 o 
  -4   8   0       14.56       24.17      9.40 o 
  -3   8   0      409.90      421.64     13.21 o 
  -2   8   0        0.36        5.54     15.26 o 
  -1   8   0      597.08      587.00     15.30 o 
   0   8   0       78.95       66.52      9.42 o 
   1   8   0     1386.14     1333.86     23.34 o 
   2   8   0        1.85        2.99      8.23 o 
   3   8   0      338.90      361.90     19.14 o 
   4   8   0       11.12        3.37     10.44 o 
   5   8   0      371.19      351.51     17.98 o 
   6   8   0      355.09      334.77     16.32 o 
   7   8   0      241.66      277.31     29.44 o 
   8   8   0        9.97       14.46     14.15 o 
   9   8   0      148.72      151.83     32.56 o 
  10   8   0       15.33       28.68     24.09 o 
  -7   9   0       10.68       30.99     17.09 o 
  -6   9   0       20.46       24.07     12.70 o 
  -5   9   0        0.41        8.39     11.62 o 
  -4   9   0      477.64      481.03     16.42 o 
  -3   9   0       93.21       91.16     11.17 o 
  -2   9   0      100.82      102.90     16.34 o 
  -1   9   0        3.27        7.64     13.48 o 
   0   9   0      389.54      375.89     13.25 o 
   1   9   0      190.42      208.68     17.19 o 
   2   9   0      947.96      930.35     20.24 o 
   3   9   0       86.88       96.53     10.40 o 
   4   9   0       28.87       21.76     10.71 o 
   5   9   0        2.14       -2.55      7.25 o 
   6   9   0      328.34      291.48     13.75 o 
   7   9   0        5.38        6.14      9.61 o 
   8   9   0      597.93      635.26     27.61 o 
   9   9   0       10.10       -3.79     12.80 o 
  -6  10   0       23.95       65.50     15.14 o 
  -5  10   0       73.00       44.56     10.16 o 
  -4  10   0       46.57       46.12     14.77 o 
  -3  10   0      101.40       83.01     11.93 o 
  -2  10   0       27.53       35.21     10.83 o 
  -1  10   0       21.28       21.53      9.78 o 
   0  10   0       11.32       -3.18      8.04 o 
   1  10   0      681.45      673.36     17.01 o 
   2  10   0      429.38      465.20     13.88 o 
   3  10   0        7.96       22.52     11.48 o 
   4  10   0        0.51        6.07     13.74 o 
   5  10   0      559.07      537.55     25.28 o 
   6  10   0      222.88      215.58     13.30 o 
   7  10   0      257.57      276.60     14.02 o 
   8  10   0       66.65       71.83     21.16 o 
  -5  11   0       13.68       51.46     24.83 o 
  -4  11   0        6.35       -3.82     10.25 o 
  -3  11   0       47.30       32.31     14.13 o 
  -2  11   0        1.01        2.22      8.58 o 
  -1  11   0       13.91       19.96     10.21 o 
   0  11   0        7.71       20.27      9.07 o 
   1  11   0      137.45      160.42     12.09 o 
   2  11   0       10.82       -1.19     10.39 o 
   3  11   0       56.74       85.57     13.77 o 
   4  11   0      144.62      161.19     13.60 o 
   5  11   0       72.45       74.55     10.44 o 
   6  11   0       15.79        2.10     11.73 o 
   7  11   0       63.93       66.93     13.49 o 
  -3  12   0        1.95       -8.54      9.76 o 
  -2  12   0        2.12        0.30     10.44 o 
  -1  12   0        1.23      -11.40     11.40 o 
   0  12   0       98.24      122.05     30.07 o 
   1  12   0       97.76      102.25     16.64 o 
   2  12   0      164.44      187.71     22.11 o 
   3  12   0       28.66       24.24     10.86 o 
   4  12   0       80.49       59.59     11.92 o 
   5  12   0       65.20       70.28     12.93 o 
   6  12   0       97.99      148.64     26.24 o 
  -1  13   0       64.80       61.37     15.43 o 
   0  13   0       10.69       13.14     15.29 o 
   1  13   0       80.54      105.09     10.89 o 
   2  13   0       26.61        9.55     11.34 o 
   3  13   0      170.44      224.59     26.15 o 
   4  13   0        0.11        0.47      9.18 o 
  -3 -13   1      133.80      171.08     17.23 o 
  -2 -13   1        1.22       14.77     10.08 o 
  -1 -13   1       33.44       33.67     16.55 o 
   0 -13   1        0.54        6.45     13.92 o 
  -5 -12   1       24.75       10.21     12.17 o 
  -4 -12   1      195.21      178.09     14.89 o 
  -3 -12   1       42.34       36.02     10.26 o 
  -2 -12   1      140.19      152.33     16.30 o 
  -1 -12   1       11.38        5.07      7.25 o 
   0 -12   1       33.84       47.03      9.85 o 
   1 -12   1        5.85        9.88     10.46 o 
   2 -12   1        3.07        0.29     11.23 o 
   3 -12   1       24.59       24.33      8.64 o 
  -7 -11   1       48.37       70.02     41.75 o 
  -6 -11   1       76.08       79.24     12.40 o 
  -5 -11   1      140.39      150.41     16.37 o 
  -4 -11   1       92.19      108.47     10.47 o 
  -3 -11   1      248.82      271.61     14.65 o 
  -2 -11   1        0.25        2.06     12.58 o 
  -1 -11   1      415.96      445.96     27.52 o 
   0 -11   1       44.38       27.29      7.21 o 
   1 -11   1        4.71        1.05      6.41 o 
   2 -11   1       37.35       26.87      8.09 o 
   3 -11   1      154.08      167.63     23.52 o 
   4 -11   1       62.59       51.33     13.11 o 
   5 -11   1        1.59       -6.60     14.08 o 
  -8 -10   1        5.57       -5.59     13.79 o 
  -7 -10   1       89.76      130.19     14.52 o 
  -6 -10   1      226.09      245.70     18.02 o 
  -5 -10   1       30.63       44.64     10.33 o 
  -4 -10   1       70.23       93.97     13.53 o 
  -3 -10   1       69.12       78.15     14.95 o 
  -2 -10   1      327.43      377.20     21.81 o 
  -1 -10   1      191.28      204.82     11.34 o 
   0 -10   1        1.09        9.61     11.20 o 
   1 -10   1      153.16      150.30     11.06 o 
   2 -10   1       48.23       33.17     10.07 o 
   3 -10   1       84.44       86.72     13.03 o 
   4 -10   1       15.52       17.43      7.92 o 
   5 -10   1        5.80       12.17      8.87 o 
   6 -10   1       83.42       51.31      8.10 o 
  -9  -9   1        5.87      -17.52     29.75 o 
  -8  -9   1      266.10      270.67     19.22 o 
  -7  -9   1      143.06      115.32     15.31 o 
  -6  -9   1      121.85      123.79     16.33 o 
  -5  -9   1       58.75       74.58      9.08 o 
  -4  -9   1        1.75       13.69      7.29 o 
  -3  -9   1       92.06       73.85     11.91 o 
  -2  -9   1       15.01        9.89     10.92 o 
  -1  -9   1       57.53       40.36     11.00 o 
   0  -9   1      111.09      118.59     11.52 o 
   1  -9   1      558.36      563.78     14.04 o 
   2  -9   1       87.26       73.89      9.56 o 
   3  -9   1       66.59       80.33      8.74 o 
   4  -9   1      155.75      162.14     10.26 o 
   5  -9   1      168.81      184.04     14.72 o 
   6  -9   1       20.99        8.49     11.65 o 
   7  -9   1       50.76       58.98     14.29 o 
  -9  -8   1      211.29      221.52     12.30 o 
  -8  -8   1        7.25       -2.38     18.88 o 
  -7  -8   1      481.67      492.64     24.84 o 
  -6  -8   1       22.61       24.01     13.08 o 
  -5  -8   1       35.65       59.76      8.94 o 
  -4  -8   1       11.70       11.03      7.80 o 
  -3  -8   1      232.77      243.44     14.82 o 
  -2  -8   1       15.19       35.75      8.36 o 
  -1  -8   1      941.03      976.02     32.29 o 
   0  -8   1        3.33       14.60      7.59 o 
   1  -8   1       27.45       39.20     11.85 o 
   2  -8   1       55.89       59.27      7.62 o 
   3  -8   1      631.78      627.42     15.94 o 
   4  -8   1       52.75       62.00      9.71 o 
   5  -8   1       78.48       64.80      9.97 o 
   6  -8   1        1.49        0.93      6.34 o 
   7  -8   1        0.30       -0.48      7.52 o 
   8  -8   1        9.37      -10.11     23.07 o 
 -10  -7   1      155.00      197.10     29.19 o 
  -9  -7   1        2.44       15.62      5.93 o 
  -8  -7   1      256.40      285.82     12.40 o 
  -7  -7   1       27.60       42.65     14.19 o 
  -6  -7   1       75.91       96.88      9.39 o 
  -5  -7   1       85.99       78.13     14.24 o 
  -4  -7   1      333.55      346.47     19.62 o 
  -3  -7   1        9.93       22.99     13.43 o 
  -2  -7   1       76.33      107.03      9.93 o 
  -1  -7   1      275.14      289.22     13.75 o 
   0  -7   1      570.29      574.68     13.82 o 
   1  -7   1       11.48       20.20     12.90 o 
   2  -7   1      774.50      733.88     14.61 o 
   3  -7   1      445.95      477.03     15.01 o 
   4  -7   1       10.70       11.77      5.59 o 
   5  -7   1       79.69       96.06      8.52 o 
   6  -7   1      133.26      147.01      7.97 o 
   7  -7   1      155.79      163.40     65.48 o 
   8  -7   1        3.57       -6.84     12.45 o 
   9  -7   1      135.50      120.04     18.88 o 
 -10  -6   1       43.69       70.53     23.27 o 
  -9  -6   1      173.95      183.02     24.50 o 
  -8  -6   1        4.85       26.27     20.93 o 
  -7  -6   1      295.47      302.78     10.40 o 
  -6  -6   1      419.76      430.46     20.57 o 
  -5  -6   1      887.29      852.42     15.17 o 
  -4  -6   1       92.28      106.80      8.96 o 
  -3  -6   1       12.11       28.23      6.41 o 
  -2  -6   1       44.53       42.26      8.74 o 
  -1  -6   1     1408.37     1333.68     21.73 o 
   0  -6   1       69.75       86.20      8.08 o 
   1  -6   1     2347.39     2288.09     33.71 o 
   2  -6   1      121.99      119.61      7.48 o 
   3  -6   1      198.62      197.54     11.57 o 
   4  -6   1      278.62      282.78     13.73 o 
   5  -6   1      600.65      633.49     23.31 o 
   6  -6   1        0.85        0.60      6.55 o 
   7  -6   1        7.51       -0.08      6.15 o 
   8  -6   1      181.73      214.76     28.89 o 
   9  -6   1       53.46       39.60     25.72 o 
 -10  -5   1       18.02       16.10     16.43 o 
  -9  -5   1      113.35      128.31     21.84 o 
  -8  -5   1       11.74       14.03      8.06 o 
  -7  -5   1      862.68      816.78     14.73 o 
  -6  -5   1       37.92       34.27      7.10 o 
  -5  -5   1      134.63      135.62      8.54 o 
  -4  -5   1      287.35      268.03     15.23 o 
  -3  -5   1      182.11      173.74     12.90 o 
  -2  -5   1     2146.55     2148.47     30.67 o 
  -1  -5   1     1212.55     1261.58     18.81 o 
   0  -5   1     2515.71     2356.45     32.15 o 
   1  -5   1       64.57       49.90      4.62 o 
   2  -5   1       49.54       64.31      9.81 o 
   3  -5   1     1117.46     1202.90     17.29 o 
   4  -5   1      448.52      420.41     21.46 o 
   5  -5   1       31.21       38.34      5.58 o 
   6  -5   1        4.36       21.71      5.50 o 
   7  -5   1      465.82      297.91    197.41 o 
   8  -5   1      194.19      188.84     16.74 o 
   9  -5   1        0.13       21.23     13.27 o 
  10  -5   1       14.58       18.00      9.87 o 
 -11  -4   1       12.31        4.83     13.85 o 
 -10  -4   1       50.56       41.44     24.89 o 
  -9  -4   1        0.47       10.49     14.47 o 
  -8  -4   1      126.76      121.77      6.53 o 
  -7  -4   1      447.87      435.41     10.87 o 
  -6  -4   1       84.69       89.52     10.00 o 
  -5  -4   1      752.29      760.36     25.88 o 
  -4  -4   1      581.72      596.15     11.73 o 
  -3  -4   1     1115.53     1126.57     21.15 o 
  -2  -4   1     8050.01     8787.15    100.00 o 
  -1  -4   1     2665.27     2404.53     38.50 o 
   0  -4   1       41.91       44.57      5.72 o 
   1  -4   1      466.87      426.52      6.77 o 
   2  -4   1        0.35       -1.94      4.12 o 
   3  -4   1     1162.50     1126.66     14.65 o 
   4  -4   1       43.77       44.37      5.27 o 
   5  -4   1      322.08      336.66     11.62 o 
   6  -4   1       44.90       49.98      7.35 o 
   7  -4   1       22.74       25.94      8.11 o 
   8  -4   1        4.39        4.35      6.01 o 
   9  -4   1      100.95       82.31     13.93 o 
  10  -4   1        2.73       19.45     17.15 o 
 -11  -3   1       12.36       -0.99     13.02 o 
 -10  -3   1       41.18       32.14     13.67 o 
  -9  -3   1      312.30      337.59     31.25 o 
  -8  -3   1      330.25      297.80     30.62 o 
  -7  -3   1      832.40      727.79     52.93 o 
  -6  -3   1      846.94      821.75     11.42 o 
  -5  -3   1      888.10      808.83     14.77 o 
  -4  -3   1      482.85      436.52      9.01 o 
  -3  -3   1     2497.06     2415.67     47.68 o 
  -2  -3   1     4027.03     4088.06     45.52 o 
  -1  -3   1     2796.88     2756.09     32.14 o 
   0  -3   1      219.82      191.33      8.34 o 
   1  -3   1      506.43      472.81      9.37 o 
   2  -3   1      110.69      157.71      7.43 o 
   3  -3   1       47.43       48.07      4.34 o 
   4  -3   1      113.31      121.79      4.41 o 
   5  -3   1      730.45      727.34     12.85 o 
   6  -3   1      126.47       98.93      7.76 o 
   7  -3   1        7.43        4.26      5.08 o 
   8  -3   1       37.23       30.05     11.02 o 
   9  -3   1        0.56       -4.98     10.33 o 
  10  -3   1       12.39       16.20     10.06 o 
 -11  -2   1       20.05       15.55     24.50 o 
 -10  -2   1       58.93       73.43     23.83 o 
  -9  -2   1        0.09       -8.20     11.08 o 
  -8  -2   1      317.10      320.17     19.63 o 
  -7  -2   1      113.15      108.56     12.49 o 
  -6  -2   1     1165.04      949.51     98.04 o 
  -5  -2   1      684.15      674.20     10.53 o 
  -4  -2   1      396.39      355.46     10.46 o 
  -3  -2   1      323.41      366.41     10.21 o 
  -2  -2   1     7321.65     7564.27     80.02 o 
  -1  -2   1     3704.85     3825.20     38.75 o 
   0  -2   1     1403.76     1408.98     12.82 o 
   1  -2   1     5319.99     5424.69     47.32 o 
   2  -2   1       54.23       51.54      6.38 o 
   3  -2   1      205.76      231.31      5.58 o 
   4  -2   1      663.11      632.51     12.21 o 
   5  -2   1      579.02      558.86     15.77 o 
   6  -2   1       62.79       55.62      9.94 o 
   7  -2   1      191.13      200.85     12.04 o 
   8  -2   1        0.97        6.92      5.38 o 
   9  -2   1       71.37       78.44     18.06 o 
  10  -2   1        7.11       -3.74     16.52 o 
  11  -2   1       64.05       68.52     13.42 o 
 -11  -1   1      109.42       98.22     17.15 o 
 -10  -1   1       16.36        3.96     29.81 o 
  -9  -1   1      275.85      272.45     16.92 o 
  -8  -1   1       49.25       62.79     20.42 o 
  -7  -1   1      292.42      304.45     15.18 o 
  -6  -1   1      310.14      292.07     16.57 o 
  -5  -1   1      104.70      109.83     15.11 o 
  -4  -1   1      317.08      258.30     43.18 o 
  -3  -1   1        5.13       11.74      2.86 o 
  -2  -1   1       19.83       24.29      5.31 o 
  -1  -1   1     2844.84     2916.75     23.03 o 
   1  -1   1     1410.74     1519.84     17.36 o 
   2  -1   1     4201.06     4261.10     42.14 o 
   3  -1   1       47.81       41.16      6.21 o 
   4  -1   1     1627.34     1681.58     22.00 o 
   5  -1   1     3916.46     4173.89     56.07 o 
   6  -1   1      514.00      501.06     10.31 o 
   7  -1   1      308.20      313.67     13.91 o 
   8  -1   1      178.24      189.42     15.31 o 
   9  -1   1       50.39       35.33     10.88 o 
  10  -1   1       71.86       93.81     46.95 o 
  11  -1   1      122.69      100.59     22.97 o 
 -11   0   1       21.56       27.91     17.74 o 
 -10   0   1       44.78       40.06     15.93 o 
  -9   0   1       43.65       73.61     15.11 o 
  -8   0   1      168.80      177.76     23.16 o 
  -7   0   1      212.30      251.66     13.93 o 
  -6   0   1      516.43      465.05     36.54 o 
  -5   0   1       71.34      117.28     12.66 o 
  -4   0   1        4.31       11.13      8.78 o 
  -3   0   1      219.06      236.40     13.47 o 
  -2   0   1      617.49      589.68     17.45 o 
  -1   0   1      115.29      124.40      3.89 o 
   2   0   1       32.16       23.07      5.31 o 
   3   0   1       17.03        0.51     12.25 o 
   4   0   1     5955.85     6157.08    124.84 o 
   5   0   1      897.34     1126.76     19.70 o 
   6   0   1      206.51      189.69      7.20 o 
   7   0   1      324.82      335.33      9.66 o 
   8   0   1       16.88       14.47      4.89 o 
   9   0   1       96.54       67.80     16.81 o 
  10   0   1      105.84      103.76     22.70 o 
  11   0   1        1.37        8.33     30.06 o 
 -11   1   1       13.90       11.43     16.79 o 
 -10   1   1        9.83       22.76     12.15 o 
  -9   1   1       42.60       48.30     17.91 o 
  -8   1   1      114.54      115.79     55.48 o 
  -7   1   1       14.19       27.46     14.09 o 
  -6   1   1      277.84      305.81     19.19 o 
  -5   1   1      435.64      434.12     18.27 o 
  -4   1   1     1385.63     1495.17     31.34 o 
  -3   1   1      687.56      644.81      8.41 o 
  -2   1   1      387.29      412.91      8.66 o 
  -1   1   1    15894.19    17226.55    358.99 o 
   2   1   1     1621.87     1759.12     29.09 o 
   3   1   1     1023.93     1019.59     22.56 o 
   4   1   1       78.71       62.67      9.29 o 
   5   1   1      415.84      327.86     15.11 o 
   6   1   1       72.87       92.78     13.47 o 
   7   1   1      394.47      400.07      7.52 o 
   8   1   1       90.00       90.87      6.24 o 
   9   1   1      107.22       99.67     13.61 o 
  10   1   1       52.03       44.14     14.92 o 
  11   1   1       75.13       47.57     13.78 o 
 -10   2   1       59.84       45.29     15.96 o 
  -9   2   1       62.19       68.40     12.35 o 
  -8   2   1       40.57       54.20     27.76 o 
  -7   2   1      326.83      372.87     36.54 o 
  -6   2   1      126.79      111.97     27.05 o 
  -5   2   1       60.81       49.91     21.23 o 
  -4   2   1      999.99      966.37     12.33 o 
  -3   2   1      499.22      481.44     10.89 o 
  -2   2   1     5528.72     5566.50     57.46 o 
  -1   2   1     1749.04     1886.05     29.25 o 
   0   2   1     3950.64     4147.61     48.47 o 
   1   2   1     4734.78     4683.51     55.25 o 
   2   2   1       81.80       61.23      9.26 o 
   3   2   1        3.80       21.82      6.94 o 
   4   2   1     2905.06     2870.78     41.20 o 
   5   2   1      152.04      183.53     23.37 o 
   6   2   1      878.48      833.64     42.16 o 
   7   2   1        6.22       15.62     13.17 o 
   8   2   1      374.11      340.11     38.79 o 
   9   2   1       28.28       23.48      6.69 o 
  10   2   1      113.81      100.66     24.96 o 
  11   2   1       13.57       -4.14     11.87 o 
 -10   3   1       87.27       51.32     16.18 o 
  -9   3   1       11.88      -14.49     15.31 o 
  -8   3   1      261.83      280.91     21.54 o 
  -7   3   1      142.18      154.64     17.35 o 
  -6   3   1      252.61      283.15     18.78 o 
  -5   3   1      432.85      458.18     10.57 o 
  -4   3   1     2575.66     2679.21     29.29 o 
  -3   3   1     1335.07     1316.94     26.90 o 
  -2   3   1      882.34      878.30     15.60 o 
  -1   3   1     1048.11     1185.08     15.57 o 
   0   3   1     5315.69     5675.45    128.20 o 
   1   3   1      189.29      177.83     13.81 o 
   2   3   1       48.88       83.23     16.02 o 
   3   3   1       11.32       11.91      6.58 o 
   4   3   1       98.43      105.09     14.85 o 
   5   3   1      552.28      517.32     13.94 o 
   6   3   1        4.70       14.49     22.97 o 
   7   3   1     1103.48     1095.45     54.81 o 
   8   3   1       78.90       81.05     30.52 o 
   9   3   1      414.97      431.36     44.50 o 
  10   3   1       31.01       19.70     12.36 o 
  11   3   1      245.05      233.77     45.78 o 
 -10   4   1        3.64       16.22     11.86 o 
  -9   4   1       41.80       62.37     17.86 o 
  -8   4   1       41.88       48.59     15.92 o 
  -7   4   1      607.86      622.34     26.33 o 
  -6   4   1       29.02       24.73      8.47 o 
  -5   4   1      564.44      589.98     12.87 o 
  -4   4   1       45.08       39.77      5.97 o 
  -3   4   1      933.63      954.21     22.02 o 
  -2   4   1      157.05      140.11      8.82 o 
  -1   4   1     1610.87     1496.83     19.14 o 
   0   4   1     4321.12     4323.30     57.84 o 
   1   4   1       15.64       28.89     10.12 o 
   2   4   1      441.58      553.26     26.13 o 
   3   4   1       15.01        8.41      6.58 o 
   4   4   1     2245.02     2273.72     32.49 o 
   5   4   1       50.68       40.49     15.06 o 
   6   4   1     1752.27     1728.35     31.08 o 
   7   4   1      162.40      148.41     34.71 o 
   8   4   1       83.12       97.48     18.99 o 
   9   4   1        0.04       -9.70     16.54 o 
  10   4   1      326.77      433.00     50.42 o 
  11   4   1       20.78       43.89     20.93 o 
  -9   5   1       10.65       -6.74     15.41 o 
  -8   5   1      233.71      263.55     21.64 o 
  -7   5   1       58.37       60.85      6.90 o 
  -6   5   1      324.93      349.91      9.85 o 
  -5   5   1        3.23        4.23      8.05 o 
  -4   5   1       76.75       71.05      8.08 o 
  -3   5   1       48.53       55.43      8.08 o 
  -2   5   1     1293.93     1290.02     18.84 o 
  -1   5   1        8.87       16.49      5.39 o 
   0   5   1      374.20      344.65      9.50 o 
   1   5   1      200.05      216.04     21.84 o 
   2   5   1     2048.98     1919.02     28.84 o 
   3   5   1      127.79      118.79     11.68 o 
   4   5   1      244.46      188.09     19.24 o 
   5   5   1      590.46      607.37     20.78 o 
   6   5   1     1258.98     1215.45     32.37 o 
   7   5   1       47.90       60.02     31.44 o 
   8   5   1      250.57      189.04     22.25 o 
   9   5   1      342.72      310.48     12.61 o 
  10   5   1        0.13       38.79     20.11 o 
  11   5   1        3.76      -12.45     20.72 o 
  -9   6   1        7.67        3.88     27.25 o 
  -8   6   1        4.18       -1.74     23.78 o 
  -7   6   1       96.69       79.38     32.00 o 
  -6   6   1       90.51       86.59     22.96 o 
  -5   6   1      667.16      686.55     23.02 o 
  -4   6   1      213.47      231.22     12.03 o 
  -3   6   1      286.02      282.75      9.87 o 
  -2   6   1       43.67       46.91      8.11 o 
  -1   6   1     1091.20     1063.88     16.59 o 
   0   6   1      376.22      390.15     22.19 o 
   1   6   1     2431.24     2381.47     35.34 o 
   2   6   1      278.20      281.90     12.24 o 
   3   6   1      230.11      200.41     11.81 o 
   4   6   1       31.65       23.73      9.56 o 
   5   6   1     1812.96     1762.46     39.01 o 
   6   6   1       14.26       15.86     10.59 o 
   7   6   1      253.74      232.88     18.25 o 
   8   6   1      119.98       70.93     38.79 o 
   9   6   1        8.57       19.35     10.08 o 
  10   6   1       98.67      112.89     25.11 o 
  11   6   1       11.71       14.90     22.05 o 
  -8   7   1      125.12       86.46     33.17 o 
  -7   7   1      119.09      143.15     10.26 o 
  -6   7   1      127.38      143.70     13.47 o 
  -5   7   1       25.17       28.11      6.77 o 
  -4   7   1      171.34      182.40     12.79 o 
  -3   7   1        5.57       12.72     11.94 o 
  -2   7   1      140.42      136.90     20.26 o 
  -1   7   1       79.92       69.22      8.33 o 
   0   7   1     2671.14     2582.29     40.11 o 
   1   7   1       25.79       26.87      7.83 o 
   2   7   1     1195.54     1206.63     20.31 o 
   3   7   1       30.55       20.12     10.90 o 
   4   7   1      114.76      104.12     17.78 o 
   5   7   1      152.61      144.87     17.86 o 
   6   7   1      132.08       99.23     19.77 o 
   7   7   1      341.13      357.84     14.00 o 
   8   7   1       15.03       25.96     12.45 o 
   9   7   1      129.74      121.66     34.55 o 
  10   7   1       16.45       29.19     22.76 o 
  -8   8   1       89.30       61.59     15.57 o 
  -7   8   1       22.24       13.27      8.52 o 
  -6   8   1        8.30       -2.24     10.99 o 
  -5   8   1      213.44      233.11     11.16 o 
  -4   8   1       21.63       22.81      7.95 o 
  -3   8   1        3.30       12.07      9.56 o 
  -2   8   1       32.04       32.05     13.83 o 
  -1   8   1      559.56      537.07     14.12 o 
   0   8   1       99.20      107.44     16.83 o 
   1   8   1      281.91      271.11     13.24 o 
   2   8   1       46.62       34.22      9.89 o 
   3   8   1      370.13      377.58     22.08 o 
   4   8   1        7.36       -4.85      9.29 o 
   5   8   1      213.61      224.19     11.48 o 
   6   8   1      281.78      349.52     26.61 o 
   7   8   1      544.65      542.00     19.83 o 
   8   8   1       64.14       59.01     10.66 o 
   9   8   1       89.55       72.08     47.16 o 
  10   8   1       78.35       80.23     46.04 o 
  -7   9   1       23.16       22.88     10.89 o 
  -6   9   1       51.04       25.01      8.03 o 
  -5   9   1       36.58       31.46     10.24 o 
  -4   9   1       34.70       36.32      8.43 o 
  -3   9   1       52.93       60.37     11.06 o 
  -2   9   1      244.43      280.94     14.98 o 
  -1   9   1        9.58       -2.27      8.20 o 
   0   9   1      233.78      214.05     33.08 o 
   1   9   1      322.63      318.53     14.39 o 
   2   9   1      102.53       97.12     14.52 o 
   3   9   1       33.82       16.18      8.36 o 
   4   9   1      388.81      371.82     15.97 o 
   5   9   1       40.36       33.64      8.76 o 
   6   9   1      457.57      473.00     14.74 o 
   7   9   1       70.61      123.22     24.83 o 
   8   9   1      143.97      214.34     14.92 o 
   9   9   1       17.65        9.86     18.99 o 
  -6  10   1        0.34       39.54     20.48 o 
  -5  10   1       26.65       43.34     14.28 o 
  -4  10   1       40.88       59.85      9.44 o 
  -3  10   1        6.21        9.03     10.12 o 
  -2  10   1       25.77       33.58     11.26 o 
  -1  10   1      105.83       92.48     16.58 o 
   0  10   1       45.67       48.90      8.60 o 
   1  10   1      396.60      393.75     17.82 o 
   2  10   1      101.14      145.02     18.30 o 
   3  10   1      265.85      267.19     12.80 o 
   4  10   1       83.66       67.13     14.25 o 
   5  10   1      379.94      359.58     16.53 o 
   6  10   1       21.01       22.79     10.98 o 
   7  10   1      105.71      136.33     11.49 o 
   8  10   1        0.21        9.71     11.55 o 
   9  10   1       45.67        7.76     17.90 o 
  -5  11   1       13.79       29.20     21.07 o 
  -4  11   1        6.19        4.90      8.37 o 
  -3  11   1       77.82       50.21     15.33 o 
  -2  11   1       11.03       13.86      8.74 o 
  -1  11   1       77.28       73.71     10.64 o 
   0  11   1       50.47       49.17     11.89 o 
   1  11   1      277.12      291.71     14.75 o 
   2  11   1       17.05       19.03     12.53 o 
   3  11   1       20.30       13.52     12.20 o 
   4  11   1      161.32      152.99     12.15 o 
   5  11   1        6.74        1.85     10.08 o 
   6  11   1      405.98      374.19     15.64 o 
   7  11   1       58.98       88.50     17.18 o 
   8  11   1      100.45      108.75     20.92 o 
  -3  12   1        0.74       -7.22      9.19 o 
  -2  12   1      105.95       67.88     14.05 o 
  -1  12   1       62.44       42.40     11.54 o 
   0  12   1        7.89       16.78      9.72 o 
   1  12   1      134.49      110.63     18.84 o 
   2  12   1        3.15       -8.83      8.83 o 
   3  12   1       49.28       48.24     13.25 o 
   4  12   1       28.38       37.98     11.58 o 
   5  12   1      108.44      146.19     41.55 o 
   6  12   1      107.85      133.00     14.15 o 
  -1  13   1       56.35       70.48     10.32 o 
   0  13   1       16.65        4.92      9.47 o 
   1  13   1       97.75       84.02     11.66 o 
   2  13   1       27.28       42.68     10.66 o 
   3  13   1       22.71       12.10     12.80 o 
   4  13   1        0.24        5.25     11.86 o 
  -1 -13   2       27.37       49.60     18.60 o 
  -5 -12   2        8.54       10.60     11.57 o 
  -4 -12   2       35.24       32.28     11.75 o 
  -3 -12   2       42.97       51.61     11.94 o 
  -2 -12   2      190.90      179.65     13.93 o 
  -1 -12   2       17.65       14.07      7.21 o 
   0 -12   2      115.02      108.07     16.33 o 
   1 -12   2        0.91       13.42     10.93 o 
   2 -12   2      241.87      231.78     18.89 o 
   3 -12   2       25.86        9.90     13.01 o 
  -6 -11   2        7.85       23.23     15.27 o 
  -5 -11   2       99.76      132.58     19.51 o 
  -4 -11   2        0.15       -3.09      8.32 o 
  -3 -11   2      167.54      166.37     22.69 o 
  -2 -11   2       24.73       30.34      7.77 o 
  -1 -11   2      215.24      246.50     13.38 o 
   0 -11   2       11.00        4.55      9.27 o 
   1 -11   2       70.26       61.18      8.86 o 
   2 -11   2        7.61        8.35      6.50 o 
   3 -11   2       46.71       38.94     13.46 o 
   4 -11   2        0.07       13.05      6.84 o 
   5 -11   2       33.18       29.52      8.04 o 
  -7 -10   2       79.10       80.04     16.39 o 
  -6 -10   2      270.19      289.74     17.33 o 
  -5 -10   2       75.70       69.40     10.04 o 
  -4 -10   2       36.76       22.24      8.77 o 
  -3 -10   2      143.55      134.31     10.73 o 
  -2 -10   2      412.55      435.52     14.93 o 
  -1 -10   2      135.53      136.55     14.13 o 
   0 -10   2       38.37       48.15     15.51 o 
   1 -10   2       38.70       31.32      9.31 o 
   2 -10   2      165.37      176.78     15.30 o 
   3 -10   2        1.31        0.91      5.67 o 
   4 -10   2      117.62      113.06     16.61 o 
   5 -10   2       10.43       23.13      7.18 o 
   6 -10   2       63.43       54.16     16.18 o 
  -8  -9   2       47.55       43.25      9.75 o 
  -7  -9   2      102.11      122.49     16.43 o 
  -6  -9   2      134.47      143.60     53.38 o 
  -5  -9   2      123.97      132.11     19.91 o 
  -4  -9   2      151.78      145.83     10.87 o 
  -3  -9   2       48.76       49.82     11.35 o 
  -2  -9   2        1.53       11.54      8.94 o 
  -1  -9   2      473.88      470.23     21.15 o 
   0  -9   2      132.51      151.84     16.13 o 
   1  -9   2      569.49      602.08     11.69 o 
   2  -9   2        9.15        2.39      7.60 o 
   3  -9   2       79.94       86.94      7.50 o 
   4  -9   2       18.54       21.14      5.58 o 
   5  -9   2      230.53      225.08     12.68 o 
   6  -9   2        5.24       -1.99      6.43 o 
   7  -9   2       90.38      107.13     24.34 o 
  -9  -8   2       42.61       50.73     40.22 o 
  -8  -8   2       17.28       31.48      7.72 o 
  -7  -8   2      139.29      154.11     10.63 o 
  -6  -8   2      434.03      426.14     23.75 o 
  -5  -8   2      255.34      264.79     10.62 o 
  -4  -8   2       69.13       99.35      8.94 o 
  -3  -8   2       46.53       49.64      7.66 o 
  -2  -8   2       58.88       64.98     10.64 o 
  -1  -8   2      171.23      168.58     23.35 o 
   0  -8   2      475.90      491.12     15.48 o 
   1  -8   2       92.79      115.01     12.58 o 
   2  -8   2      149.69      137.50      8.14 o 
   3  -8   2        0.45       -0.07      5.05 o 
   4  -8   2      568.06      588.50     12.48 o 
   5  -8   2       73.84       90.86     10.23 o 
   6  -8   2       64.99       32.68     22.40 o 
   7  -8   2       13.98        4.06     13.43 o 
   8  -8   2       25.74        1.63     11.33 o 
  -9  -7   2       11.98       11.02     33.48 o 
  -8  -7   2      320.95      296.89     18.42 o 
  -7  -7   2       17.91       19.19     15.82 o 
  -6  -7   2      533.73      545.64     19.38 o 
  -5  -7   2        0.34       -2.66      7.21 o 
  -4  -7   2      156.81      191.85     17.02 o 
  -3  -7   2       49.91       49.32      7.61 o 
  -2  -7   2      353.93      373.87     11.41 o 
  -1  -7   2      185.10      169.25     15.47 o 
   0  -7   2      539.32      546.10     12.42 o 
   1  -7   2      558.92      570.14     11.18 o 
   2  -7   2      372.08      364.04      9.11 o 
   3  -7   2      444.45      448.77      8.96 o 
   4  -7   2      239.79      267.26      9.03 o 
   5  -7   2      104.51      114.36      8.18 o 
   6  -7   2       32.72       27.53      9.41 o 
   7  -7   2       96.41      120.58     20.31 o 
   8  -7   2        1.26       -8.06     10.72 o 
   9  -7   2       25.03       12.15     12.76 o 
 -10  -6   2        0.98      -14.67     14.67 o 
  -9  -6   2      210.99      199.45     25.21 o 
  -8  -6   2        0.49       -1.12      9.19 o 
  -7  -6   2      309.57      341.22     10.21 o 
  -6  -6   2       11.81       11.63      9.34 o 
  -5  -6   2       93.06       86.49      9.64 o 
  -4  -6   2      158.53      161.70     11.26 o 
  -3  -6   2     1999.69     2036.56     27.31 o 
  -2  -6   2      194.27      238.96     10.99 o 
  -1  -6   2     1316.54     1283.36     25.91 o 
   0  -6   2       16.33       13.72      4.90 o 
   1  -6   2      871.37      899.87     22.91 o 
   2  -6   2        9.48       12.40      7.25 o 
   3  -6   2      305.03      289.35      9.53 o 
   4  -6   2      138.37      150.37      8.38 o 
   5  -6   2       67.83       71.36      6.51 o 
   6  -6   2        4.69        0.56      5.25 o 
   7  -6   2       75.84       83.43     11.74 o 
   8  -6   2      254.89      285.91     27.87 o 
   9  -6   2       22.09       28.48     22.15 o 
 -10  -5   2       70.21       65.38     20.20 o 
  -9  -5   2       20.20       36.87     13.20 o 
  -8  -5   2      331.76      291.60     20.57 o 
  -7  -5   2      127.02      122.01     11.18 o 
  -6  -5   2      375.09      380.77     14.21 o 
  -5  -5   2      217.29      222.45      9.19 o 
  -4  -5   2      638.10      592.03     38.69 o 
  -3  -5   2        4.52        7.09      6.61 o 
  -2  -5   2     1498.21     1414.99     16.67 o 
  -1  -5   2      189.97      186.38     11.57 o 
   0  -5   2     3508.93     3506.42     35.16 o 
   1  -5   2       55.78       49.12      4.33 o 
   2  -5   2      133.03      135.72     13.52 o 
   3  -5   2       91.01      106.70      7.19 o 
   4  -5   2      320.02      315.91     13.18 o 
   5  -5   2      385.86      403.87     20.55 o 
   6  -5   2      171.25      173.60      7.56 o 
   7  -5   2      355.31      364.03     18.25 o 
   8  -5   2      215.78      221.49     28.12 o 
   9  -5   2        8.09        4.19      7.22 o 
  10  -5   2       72.07       54.45     10.03 o 
 -10  -4   2       13.59       36.14     14.58 o 
  -9  -4   2       54.33      116.41     18.57 o 
  -8  -4   2      289.69      304.77     16.85 o 
  -7  -4   2       80.43       71.80     17.10 o 
  -6  -4   2        1.04        9.36      7.02 o 
  -5  -4   2      470.50      511.62     14.30 o 
  -4  -4   2      502.02      507.66     46.80 o 
  -3  -4   2     1584.35     1463.43     35.27 o 
  -2  -4   2      188.94      184.52      6.06 o 
  -1  -4   2    10887.64    11524.71    121.61 o 
   0  -4   2     1286.31     1337.17     13.85 o 
   1  -4   2     1442.43     1416.09     17.68 o 
   2  -4   2      251.21      250.88      6.31 o 
   3  -4   2     1258.09     1235.58     14.14 o 
   4  -4   2       35.49       58.78      4.18 o 
   5  -4   2      725.85      756.01     18.43 o 
   6  -4   2        6.19       17.16      6.89 o 
   7  -4   2      220.29      226.54     15.32 o 
   8  -4   2       23.76       17.56      6.92 o 
   9  -4   2        0.60       14.25      6.31 o 
  10  -4   2       29.84       21.61     10.62 o 
 -10  -3   2        7.12        7.12     22.16 o 
  -9  -3   2      345.40      307.11     18.61 o 
  -8  -3   2      244.45      239.57     20.62 o 
  -7  -3   2      388.66      352.31     20.32 o 
  -6  -3   2      599.46      591.82     10.38 o 
  -5  -3   2       19.20       20.86      6.07 o 
  -4  -3   2      664.37      612.58     38.43 o 
  -3  -3   2      293.96      295.28      9.73 o 
  -2  -3   2     2670.11     2782.17     28.03 o 
  -1  -3   2      490.77      411.46      6.86 o 
   0  -3   2     5190.19     5295.53     47.08 o 
   1  -3   2      308.18      306.65      6.49 o 
   2  -3   2      637.22      582.79      7.76 o 
   3  -3   2       12.32       20.18      3.49 o 
   4  -3   2      350.76      335.07      7.86 o 
   5  -3   2       48.24       55.32      7.87 o 
   6  -3   2     1568.69     1581.72     36.49 o 
   7  -3   2      123.75      116.25     19.55 o 
   8  -3   2      107.19      109.21      9.65 o 
   9  -3   2        1.23        6.72      6.88 o 
  10  -3   2      191.99      148.32     18.09 o 
  11  -3   2        0.93       -0.15     12.96 o 
 -10  -2   2       37.56       30.98     14.75 o 
  -9  -2   2       19.20       22.89     12.23 o 
  -8  -2   2       10.25       23.30     11.08 o 
  -7  -2   2     1833.49     1823.72     51.24 o 
  -6  -2   2     1940.77     2004.45     37.26 o 
  -5  -2   2      959.63      922.94     29.55 o 
  -4  -2   2      192.89      197.61     14.34 o 
  -3  -2   2        4.45        0.97      2.67 o 
  -2  -2   2     2535.95     2472.86     42.73 o 
  -1  -2   2     6700.83     6730.28     69.21 o 
   0  -2   2      290.18      288.05      5.01 o 
   1  -2   2      654.53      595.92     10.84 o 
   2  -2   2       12.54        8.77      2.74 o 
   3  -2   2      839.99      813.55     11.15 o 
   4  -2   2     2821.06     2862.88     35.90 o 
   5  -2   2     1537.37     1481.20     19.36 o 
   6  -2   2       45.28       56.96      6.30 o 
   7  -2   2      443.20      495.52     18.68 o 
   8  -2   2       53.87       51.25      8.35 o 
   9  -2   2       41.19       46.65     16.02 o 
  10  -2   2        3.35        2.97      5.66 o 
  11  -2   2       12.72       25.47     19.11 o 
 -10  -1   2        4.49       -6.41     12.37 o 
  -9  -1   2      228.16      251.13     32.36 o 
  -8  -1   2       25.01        6.27     10.25 o 
  -7  -1   2      788.16      776.98     41.08 o 
  -6  -1   2       38.69       42.48     10.07 o 
  -5  -1   2      428.88      396.25     19.19 o 
  -4  -1   2        3.83        7.25      8.88 o 
  -3  -1   2     1104.62     1019.92     23.48 o 
  -2  -1   2     1583.72     1578.41     23.83 o 
  -1  -1   2      549.79      546.93     10.80 o 
   0  -1   2     3651.23     3804.08     34.48 o 
   1  -1   2      217.70      215.94      8.55 o 
   2  -1   2     1554.75     1581.56     18.88 o 
   3  -1   2      143.90      131.91      4.92 o 
   4  -1   2     1826.36     1859.35     21.10 o 
   5  -1   2      817.85      829.53     12.59 o 
   6  -1   2      881.87      922.32     14.12 o 
   7  -1   2       91.63       82.32     17.67 o 
   8  -1   2      149.18      149.25      6.46 o 
   9  -1   2       41.58       43.73     13.34 o 
  10  -1   2      178.10      133.02     31.03 o 
  11  -1   2        0.23      -16.79     16.79 o 
 -10   0   2      125.13      116.68     19.89 o 
  -9   0   2       45.04       59.65     20.06 o 
  -8   0   2       41.99       56.41     11.85 o 
  -7   0   2      102.62      100.44     30.72 o 
  -6   0   2      124.33      125.04     16.54 o 
  -5   0   2        2.26       -0.51     10.21 o 
  -4   0   2      942.61      921.72     23.58 o 
  -3   0   2       15.90       22.35      8.68 o 
  -2   0   2      362.92      364.72     10.11 o 
  -1   0   2     7406.24     7929.07    109.42 o 
   0   0   2     1202.57     1111.79     13.81 o 
   1   0   2     1593.85     1657.50     17.53 o 
   2   0   2     9691.22    10588.17    142.84 o 
   3   0   2     6396.15     6617.02    114.73 o 
   4   0   2      320.60      281.01     11.13 o 
   5   0   2     2076.68     2068.52     38.38 o 
   6   0   2      543.31      510.91     12.15 o 
   7   0   2      710.61      708.57     13.67 o 
   8   0   2      185.60      182.01     10.38 o 
   9   0   2      445.60      435.88     16.09 o 
  10   0   2      126.97       98.23     19.19 o 
  11   0   2        7.20       29.08     20.64 o 
 -10   1   2      102.58      133.31     38.89 o 
  -9   1   2      209.94      202.50     19.20 o 
  -8   1   2        0.13      -15.62     15.62 o 
  -7   1   2      268.86      295.20     21.74 o 
  -6   1   2      482.39      455.86     38.79 o 
  -5   1   2      611.32      540.89     36.13 o 
  -4   1   2        1.21       -2.86     15.62 o 
  -3   1   2     1971.01     2043.33     18.74 o 
  -2   1   2       29.70       18.49      6.76 o 
  -1   1   2     6911.68     7463.82    134.12 o 
   0   1   2     1213.98     1342.65     17.88 o 
   1   1   2     2516.44     2583.48     34.27 o 
   2   1   2     5599.89     5968.71     77.45 o 
   3   1   2      245.01      240.18     17.81 o 
   4   1   2      550.04      548.88     11.51 o 
   5   1   2     1577.27     1577.24     45.01 o 
   6   1   2      504.22      478.73     18.78 o 
   7   1   2      277.65      280.19     18.48 o 
   8   1   2      330.48      346.30     13.98 o 
   9   1   2      164.57      151.87     27.45 o 
  10   1   2       18.82       14.08      8.01 o 
  11   1   2       30.56       51.41     20.82 o 
 -10   2   2       79.30       92.43     26.39 o 
  -9   2   2       59.46       43.79     18.27 o 
  -8   2   2        9.77       -6.43     14.60 o 
  -7   2   2      370.24      412.79     23.99 o 
  -6   2   2       84.22       80.03     16.23 o 
  -5   2   2       99.94      107.89     15.21 o 
  -4   2   2     1364.44     1419.74     15.87 o 
  -3   2   2      438.20      462.50      6.90 o 
  -2   2   2     2243.86     2219.08     51.34 o 
  -1   2   2     6771.77     7376.41    106.69 o 
   0   2   2    15244.88    16934.61    263.23 o 
   1   2   2       71.59       90.22      9.02 o 
   2   2   2       40.04       34.25      7.93 o 
   3   2   2      656.07      658.63     17.67 o 
   4   2   2      154.60      105.35      9.14 o 
   5   2   2      674.19      710.14     14.61 o 
   6   2   2       99.75       67.27     22.76 o 
   7   2   2      171.65      136.27     16.84 o 
   8   2   2      229.36      220.17     20.41 o 
   9   2   2      160.06      141.14     13.07 o 
  10   2   2      204.32      155.67     21.22 o 
  11   2   2       71.05       94.24     14.68 o 
 -10   3   2       71.79       63.41     41.08 o 
  -9   3   2        0.29       11.43     15.62 o 
  -8   3   2       20.42       53.08     16.84 o 
  -7   3   2      391.36      329.49     22.56 o 
  -6   3   2       49.10       40.83     15.11 o 
  -5   3   2     1521.88     1578.63     22.03 o 
  -4   3   2      965.28      988.08     16.31 o 
  -3   3   2      668.13      646.74     16.17 o 
  -2   3   2      623.96      611.93      9.40 o 
  -1   3   2     5280.54     5490.22     73.33 o 
   0   3   2     5516.86     5733.10     95.95 o 
   1   3   2      253.65      281.89     29.30 o 
   2   3   2      366.30      361.92     16.67 o 
   3   3   2       34.13       93.03     23.94 o 
   4   3   2       16.38       19.06      6.86 o 
   5   3   2     2446.97     2355.49     38.36 o 
   6   3   2      166.39      173.99     28.22 o 
   7   3   2      388.14      377.88     22.56 o 
   8   3   2      270.34      328.06     22.76 o 
   9   3   2      349.20      306.32     24.60 o 
  10   3   2       44.06       34.58      7.05 o 
  11   3   2      210.01      201.27     21.39 o 
  -9   4   2       51.39       33.48     31.95 o 
  -8   4   2       43.49       28.27     16.23 o 
  -7   4   2      151.86      165.87     19.19 o 
  -6   4   2      690.07      617.12     16.91 o 
  -5   4   2        0.98        9.52      6.91 o 
  -4   4   2      451.32      475.39     10.63 o 
  -3   4   2      715.56      694.60     14.79 o 
  -2   4   2       66.07       42.76      5.27 o 
  -1   4   2       17.30       18.63      7.06 o 
   0   4   2      141.58      116.38      9.77 o 
   1   4   2     1064.91     1195.87     26.28 o 
   2   4   2       76.47       68.21     10.56 o 
   3   4   2     1411.19     1446.93     27.02 o 
   4   4   2     1556.32     1489.23     28.10 o 
   5   4   2       42.09       48.67     15.59 o 
   6   4   2     2082.45     1985.64     34.49 o 
   7   4   2        3.56        2.55     13.88 o 
   8   4   2      650.47      614.79     30.42 o 
   9   4   2       23.01       -3.78     15.21 o 
  10   4   2      176.71      264.98     26.23 o 
  11   4   2       33.63       32.56     20.52 o 
  -9   5   2        1.10       -6.84     29.81 o 
  -8   5   2       76.01       61.65     31.54 o 
  -7   5   2       12.03       10.12      6.38 o 
  -6   5   2       25.73       30.89      7.45 o 
  -5   5   2      133.34      122.43     11.02 o 
  -4   5   2      201.29      222.47     11.44 o 
  -3   5   2       11.89        2.13      5.49 o 
  -2   5   2        6.80       16.31      6.12 o 
  -1   5   2     1167.65     1108.66     23.85 o 
   0   5   2      705.99      719.72     20.19 o 
   1   5   2     3123.85     3100.21     44.28 o 
   2   5   2      413.81      387.38     16.43 o 
   3   5   2      953.56      939.86     22.67 o 
   4   5   2      326.86      319.79     14.39 o 
   5   5   2      603.61      586.41     20.85 o 
   6   5   2       40.54       45.46     14.23 o 
   7   5   2     1678.66     1636.45     32.53 o 
   8   5   2       57.06       55.43     18.37 o 
   9   5   2      316.44      355.62     27.87 o 
  10   5   2       24.54       62.67     21.54 o 
  11   5   2       37.71       32.97     22.25 o 
  -9   6   2        5.12      -10.21     31.13 o 
  -8   6   2        0.21       -4.70     26.74 o 
  -7   6   2       37.26       44.25     19.65 o 
  -6   6   2       18.80       18.43      6.53 o 
  -5   6   2        9.04       -3.10      6.15 o 
  -4   6   2      216.68      242.10     31.51 o 
  -3   6   2      146.52      147.80      9.12 o 
  -2   6   2        5.59        4.12      6.80 o 
  -1   6   2     2358.05     2432.16     41.11 o 
   0   6   2       57.19       59.92     13.14 o 
   1   6   2      620.47      502.27     33.68 o 
   2   6   2     2632.76     2703.21     41.23 o 
   3   6   2      873.18      817.32     23.57 o 
   4   6   2      944.94      941.07     38.12 o 
   5   6   2      649.45      614.35     46.09 o 
   6   6   2      946.71      960.50     37.56 o 
   7   6   2      196.96      180.39     14.72 o 
   8   6   2      487.66      527.08     20.46 o 
   9   6   2       68.89       50.02     36.44 o 
  10   6   2       10.02       16.11     22.97 o 
  11   6   2        0.17       31.95     39.71 o 
  -8   7   2       71.44       36.64     33.38 o 
  -7   7   2       19.65        4.52      9.21 o 
  -6   7   2        8.20       20.65      8.38 o 
  -5   7   2       33.55       32.63      7.02 o 
  -4   7   2      469.72      460.44     13.16 o 
  -3   7   2       27.66       30.78     13.08 o 
  -2   7   2       23.51       34.60      8.94 o 
  -1   7   2       13.59       20.34     10.18 o 
   0   7   2      796.60      783.69     22.71 o 
   1   7   2     2031.00     2068.42     70.49 o 
   2   7   2     1817.22     1808.12     34.08 o 
   3   7   2       36.76       18.00     10.63 o 
   4   7   2      222.78      248.06     19.94 o 
   5   7   2       46.86       36.17     14.02 o 
   6   7   2      693.43      678.11     28.22 o 
   7   7   2      309.98      297.98     17.31 o 
   8   7   2      131.45      115.30     29.14 o 
   9   7   2       12.59       13.37     27.66 o 
  10   7   2        1.94        9.41     20.72 o 
  11   7   2       77.82      112.89     29.09 o 
  -7   8   2       14.86        5.02      7.03 o 
  -6   8   2       21.21        4.06     13.79 o 
  -5   8   2      190.73      203.12     11.64 o 
  -4   8   2       31.21       16.36      7.19 o 
  -3   8   2       11.76        0.55     10.09 o 
  -2   8   2       15.00       16.45     15.25 o 
  -1   8   2     1552.91     1547.31     30.89 o 
   0   8   2      586.03      554.97     17.46 o 
   1   8   2     1092.33     1124.48     28.14 o 
   2   8   2       21.87       26.83      9.10 o 
   3   8   2      268.90      263.14     16.08 o 
   4   8   2      168.10      199.18     38.28 o 
   5   8   2      248.62      273.16     19.62 o 
   6   8   2      334.41      373.07     18.53 o 
   7   8   2        1.64        6.53     22.00 o 
   8   8   2       64.64       23.46      9.91 o 
   9   8   2      106.25      113.23     11.38 o 
  10   8   2       45.97       40.33      9.37 o 
  -7   9   2        5.39       27.31      9.99 o 
  -6   9   2        8.19        0.70      9.35 o 
  -5   9   2       12.64        5.75     10.42 o 
  -4   9   2        1.77        0.00      6.60 o 
  -3   9   2       31.95       47.67      9.85 o 
  -2   9   2      275.77      293.50     11.80 o 
  -1   9   2       33.52       42.92     16.76 o 
   0   9   2        1.73        2.20      8.43 o 
   1   9   2      109.24      114.28     14.81 o 
   2   9   2      226.45      229.55     44.17 o 
   3   9   2       20.91       26.85      9.38 o 
   4   9   2       64.30       43.13     12.59 o 
   5   9   2      464.74      439.78     16.30 o 
   6   9   2      204.20      234.66     14.94 o 
   7   9   2      236.80      245.83     19.07 o 
   8   9   2      276.27      300.01     18.61 o 
   9   9   2        0.72        4.55     18.44 o 
  10   9   2       96.34       86.21     17.39 o 
  -6  10   2        0.16        1.77     15.51 o 
  -5  10   2        9.25        4.59     21.22 o 
  -4  10   2        2.68       -1.15      8.00 o 
  -3  10   2       35.00       26.00     11.78 o 
  -2  10   2       14.92       15.81      8.07 o 
  -1  10   2       58.92       60.07      9.41 o 
   0  10   2      139.70      118.28     14.62 o 
   1  10   2       42.25       37.55     10.62 o 
   2  10   2       37.87       45.26     11.25 o 
   3  10   2      135.25      144.43     14.43 o 
   4  10   2        0.87        4.51     11.29 o 
   5  10   2      389.93      473.54     20.87 o 
   6  10   2        0.72       -7.11     17.23 o 
   7  10   2      107.13      123.33     14.39 o 
   8  10   2        4.40       37.18      9.97 o 
   9  10   2      115.22      116.79     20.04 o 
  -4  11   2       10.12       21.31     16.05 o 
  -3  11   2       25.19        8.31     13.32 o 
  -2  11   2       88.10      101.70     18.63 o 
  -1  11   2      193.37      157.64     45.41 o 
   0  11   2       13.24        9.60      8.47 o 
   1  11   2        5.25        0.31     10.85 o 
   2  11   2       57.36       47.21     11.85 o 
   3  11   2       42.04       40.36     15.66 o 
   4  11   2       18.85       20.91     11.39 o 
   5  11   2       35.59       55.49     14.16 o 
   6  11   2       71.91       98.92     12.79 o 
   7  11   2       34.70       48.47     15.13 o 
   8  11   2       88.20      107.41     27.22 o 
  -3  12   2        0.15        5.72     19.10 o 
  -2  12   2       95.93      106.78     18.86 o 
  -1  12   2       18.82        6.38      9.88 o 
   0  12   2       13.42       12.90     12.12 o 
   1  12   2      220.00      211.39     13.15 o 
   2  12   2      146.68      112.17     35.15 o 
   3  12   2        2.34        2.85      9.08 o 
   4  12   2        2.86       34.00     10.67 o 
   5  12   2      208.70      239.05     18.02 o 
   6  12   2        7.07        0.97     10.28 o 
   7  12   2      196.41      189.46     16.17 o 
  -1  13   2        0.32       10.11     16.25 o 
   0  13   2       28.46       28.52     14.35 o 
   1  13   2      105.20       88.54     21.19 o 
   2  13   2       26.35       36.02     20.36 o 
   3  13   2        1.03        4.82     11.79 o 
   4  13   2       71.28       36.25     16.34 o 
   5  13   2       89.11       75.59     26.67 o 
  -4 -12   3       22.69       45.63      9.62 o 
  -3 -12   3        0.34        9.78     11.53 o 
  -2 -12   3      120.07      124.48     12.88 o 
  -1 -12   3       25.71       17.01     11.89 o 
   0 -12   3       57.03       54.64     10.74 o 
   1 -12   3        7.89       -5.80      6.37 o 
   2 -12   3      109.31       99.11     41.03 o 
   3 -12   3       23.07       36.64     21.03 o 
  -6 -11   3        1.60       -5.76     18.02 o 
  -5 -11   3       19.83       24.90     11.36 o 
  -4 -11   3       17.68       23.55      8.28 o 
  -3 -11   3      222.46      246.53     12.51 o 
  -2 -11   3        0.17        0.00      6.32 o 
  -1 -11   3      328.58      317.18     12.18 o 
   0 -11   3       27.35       29.70     12.85 o 
   1 -11   3      309.67      304.68      9.21 o 
   2 -11   3        9.79        6.51      8.85 o 
   3 -11   3       34.99       12.60      7.95 o 
   4 -11   3        1.54       29.81     32.05 o 
   5 -11   3       27.26       68.39     20.41 o 
  -7 -10   3       41.87       59.23     15.53 o 
  -6 -10   3       67.46      149.39     70.18 o 
  -5 -10   3       16.89       19.93      9.99 o 
  -4 -10   3      140.80      169.21     13.91 o 
  -3 -10   3       77.79       91.80     19.78 o 
  -2 -10   3      335.21      341.77     11.10 o 
  -1 -10   3       75.91       61.21      8.02 o 
   0 -10   3       84.54       89.78      6.91 o 
   1 -10   3        9.94       22.17      8.24 o 
   2 -10   3        3.10        7.91      4.67 o 
   3 -10   3       49.99       52.00     14.64 o 
   4 -10   3        5.09        8.34      6.30 o 
   5 -10   3       27.64       32.32     24.80 o 
   6 -10   3       78.15      101.56     20.01 o 
  -8  -9   3       68.46       64.73     16.15 o 
  -7  -9   3       28.29       49.43     13.64 o 
  -6  -9   3      163.04      155.20     20.31 o 
  -5  -9   3      144.38      175.62     23.27 o 
  -4  -9   3      148.90      166.70     10.68 o 
  -3  -9   3       27.06       44.28      8.11 o 
  -2  -9   3       12.98       27.61     11.97 o 
  -1  -9   3      266.44      280.64     10.16 o 
   0  -9   3      129.47      127.84     10.26 o 
   1  -9   3       22.76       23.15      6.11 o 
   2  -9   3      306.11      322.21     18.85 o 
   3  -9   3      361.64      376.88     15.10 o 
   4  -9   3       57.69       37.81      8.45 o 
   5  -9   3       29.88       26.44      7.41 o 
   6  -9   3        5.34        1.43      7.05 o 
   7  -9   3        6.15       27.56     15.82 o 
  -8  -8   3       95.72      116.26     15.10 o 
  -7  -8   3      127.10      132.58     16.77 o 
  -6  -8   3      217.48      223.16     27.61 o 
  -5  -8   3      637.65      633.05     26.88 o 
  -4  -8   3        1.24       17.48     14.63 o 
  -3  -8   3       54.19       73.55     13.08 o 
  -2  -8   3      911.23      884.98     33.54 o 
  -1  -8   3     1590.68     1644.59     23.69 o 
   0  -8   3       45.57       37.31      6.83 o 
   1  -8   3        1.64        6.86      5.41 o 
   2  -8   3      219.86      227.89      9.17 o 
   3  -8   3      101.29      116.31     10.68 o 
   4  -8   3       77.10       71.25      5.68 o 
   5  -8   3       17.58        8.42      4.83 o 
   6  -8   3      128.70      141.36     10.56 o 
   7  -8   3        1.49       -1.48     23.68 o 
   8  -8   3       71.63       24.80     19.50 o 
  -9  -7   3      122.13      165.98     21.78 o 
  -8  -7   3      209.17      210.33      8.97 o 
  -7  -7   3       78.56       98.57     20.31 o 
  -6  -7   3      304.39      278.36     12.71 o 
  -5  -7   3       15.75       35.37     10.63 o 
  -4  -7   3      127.30      150.73     13.46 o 
  -3  -7   3        9.73       13.07      6.81 o 
  -2  -7   3      772.73      776.77     22.25 o 
  -1  -7   3      806.54      799.22     13.86 o 
   0  -7   3      355.01      357.44      9.13 o 
   1  -7   3       72.77       88.56     11.14 o 
   2  -7   3       37.18       48.10      6.95 o 
   3  -7   3      391.36      370.46      8.94 o 
   4  -7   3      419.46      417.54     11.07 o 
   5  -7   3      344.23      370.35      9.36 o 
   6  -7   3        4.23       -4.33     10.01 o 
   7  -7   3        8.21        5.05      9.22 o 
   8  -7   3       57.74        2.63     41.70 o 
   9  -7   3        0.47       11.89      8.04 o 
  -9  -6   3      164.44      177.46     21.19 o 
  -8  -6   3        6.87       11.58      8.84 o 
  -7  -6   3      241.83      237.58     31.74 o 
  -6  -6   3      127.06      131.86     13.58 o 
  -5  -6   3       84.38       82.34      9.75 o 
  -4  -6   3      180.85      216.07     17.47 o 
  -3  -6   3     3023.01     3081.27     56.58 o 
  -2  -6   3     1351.83     1340.04     19.32 o 
  -1  -6   3      948.27      939.74     25.27 o 
   0  -6   3      350.68      329.16     12.12 o 
   1  -6   3      800.46      787.02     24.63 o 
   2  -6   3      127.16      141.73      5.89 o 
   3  -6   3     1804.37     1831.90     30.48 o 
   4  -6   3      372.29      359.43     12.65 o 
   5  -6   3       79.33       91.60      7.73 o 
   6  -6   3        9.57        9.40      6.76 o 
   7  -6   3       29.10        9.85      8.61 o 
   8  -6   3       12.95        8.52      8.73 o 
   9  -6   3       21.35       19.38      7.90 o 
 -10  -5   3       30.84       29.59     15.47 o 
  -9  -5   3        0.28       -8.26     21.46 o 
  -8  -5   3      347.58      331.57     21.90 o 
  -7  -5   3        3.82        1.89      5.65 o 
  -6  -5   3       31.97       30.42     17.76 o 
  -5  -5   3      459.35      467.79     18.05 o 
  -4  -5   3     1555.71     1614.91     61.04 o 
  -3  -5   3        0.53        9.29      8.10 o 
  -2  -5   3     3069.46     3169.29     33.16 o 
  -1  -5   3      204.12      179.54      8.15 o 
   0  -5   3     1870.84     1839.54     41.43 o 
   1  -5   3       37.17       18.35      8.64 o 
   2  -5   3      306.47      243.92     13.86 o 
   3  -5   3        0.84        7.81      4.73 o 
   4  -5   3      201.58      189.47      7.41 o 
   5  -5   3      277.84      272.12     11.99 o 
   6  -5   3       17.78       29.88      8.95 o 
   7  -5   3      129.92      162.16     10.95 o 
   8  -5   3        4.97        7.12      4.99 o 
   9  -5   3       64.93       61.30     11.25 o 
  10  -5   3       71.15       79.76      8.68 o 
 -10  -4   3       92.75      106.02     17.72 o 
  -9  -4   3      114.49      123.31     15.69 o 
  -8  -4   3       23.17       17.79     20.10 o 
  -7  -4   3      482.99      510.04     18.83 o 
  -6  -4   3      137.31      136.19      7.70 o 
  -5  -4   3      563.59      560.94     16.69 o 
  -4  -4   3      324.14      343.26     14.71 o 
  -3  -4   3     1300.76     1151.69     20.26 o 
  -2  -4   3       57.46       54.97      5.50 o 
  -1  -4   3     3421.88     3502.27     30.75 o 
   0  -4   3      875.28      890.52      9.36 o 
   1  -4   3     1590.40     1512.93     21.19 o 
   2  -4   3        9.56       28.55      5.21 o 
   3  -4   3       27.49       10.43      3.73 o 
   4  -4   3      479.18      498.20     10.84 o 
   5  -4   3     1451.03     1500.07     18.37 o 
   6  -4   3      159.53      167.34     16.74 o 
   7  -4   3       20.88       25.03      8.07 o 
   8  -4   3       74.09       68.66     10.60 o 
   9  -4   3      107.20       92.23     13.65 o 
  10  -4   3       10.57       -2.52      6.98 o 
 -10  -3   3        7.71       11.45     13.68 o 
  -9  -3   3      208.39      239.44     27.76 o 
  -8  -3   3        1.32       14.90     13.52 o 
  -7  -3   3      222.30      194.43     17.16 o 
  -6  -3   3     1049.28      986.37     23.49 o 
  -5  -3   3      522.51      542.23     10.88 o 
  -4  -3   3      263.31      244.94      6.39 o 
  -3  -3   3     1535.30     1848.86     59.30 o 
  -2  -3   3     9302.31    10133.69    120.33 o 
  -1  -3   3       30.59       23.22      4.20 o 
   0  -3   3     6333.76     6300.49     67.84 o 
   1  -3   3       63.60       55.89      2.92 o 
   2  -3   3       49.64       81.48      2.84 o 
   3  -3   3       46.22       52.60     10.16 o 
   4  -3   3     1936.69     1901.29     35.94 o 
   5  -3   3       59.69       59.64     10.35 o 
   6  -3   3     1132.24     1203.94     14.89 o 
   7  -3   3        0.92        5.18      9.27 o 
   8  -3   3       76.27       83.64      7.54 o 
   9  -3   3        2.68       -1.33      6.79 o 
  10  -3   3      127.56      136.83      8.64 o 
  11  -3   3        0.66        3.45     10.75 o 
 -10  -2   3       80.23       71.14     25.31 o 
  -9  -2   3       28.05        7.33     14.20 o 
  -8  -2   3        8.98        3.54     12.68 o 
  -7  -2   3      611.14      601.85     41.54 o 
  -6  -2   3      310.77      340.56     31.74 o 
  -5  -2   3      341.63      366.27     23.56 o 
  -4  -2   3      187.04      192.54      9.78 o 
  -3  -2   3     2861.46     3119.56     24.35 o 
  -2  -2   3     1005.52     1068.17     11.53 o 
  -1  -2   3      626.05      558.22     12.12 o 
   0  -2   3      379.99      368.41     21.90 o 
   1  -2   3      905.63      837.81     27.61 o 
   2  -2   3      172.88      177.17      4.07 o 
   3  -2   3     1553.88     1561.35     18.27 o 
   4  -2   3      325.05      336.73      8.67 o 
   5  -2   3     1447.16     1414.55     19.53 o 
   6  -2   3      180.59      157.20      8.33 o 
   7  -2   3      554.14      571.45     11.43 o 
   8  -2   3       11.72        9.20      4.73 o 
   9  -2   3      257.43      262.14      9.32 o 
  10  -2   3        0.19        3.72      6.20 o 
  11  -2   3       44.42       40.02     23.07 o 
 -10  -1   3        0.13       -9.87     16.37 o 
  -9  -1   3       98.51      124.80     15.26 o 
  -8  -1   3      305.10      320.68     42.56 o 
  -7  -1   3      293.89      283.71     15.54 o 
  -6  -1   3      421.70      440.55     23.89 o 
  -5  -1   3     1075.75     1145.47     32.05 o 
  -4  -1   3      403.07      360.22     27.97 o 
  -3  -1   3       33.93       62.81      7.96 o 
  -2  -1   3      184.09      133.72      7.21 o 
  -1  -1   3      104.95       92.27      6.99 o 
   1  -1   3        7.90        5.42      2.65 o 
   2  -1   3      864.40      828.02     13.58 o 
   3  -1   3      928.26      904.43     13.09 o 
   4  -1   3     2318.19     2360.29     29.80 o 
   5  -1   3      113.87      136.85      7.09 o 
   6  -1   3     1578.74     1629.69     27.19 o 
   7  -1   3      109.31      109.46      7.54 o 
   8  -1   3      371.99      365.42     14.16 o 
   9  -1   3        1.95       14.94      6.43 o 
  10  -1   3      187.81      185.89     11.83 o 
  11  -1   3       29.45       14.03     13.98 o 
 -10   0   3       27.28       23.14     16.76 o 
  -9   0   3       63.06       78.67     17.51 o 
  -8   0   3      767.23      822.56     28.55 o 
  -7   0   3       58.75       65.02     16.64 o 
  -6   0   3     1020.63     1088.31     35.22 o 
  -5   0   3       69.26       82.78     15.21 o 
  -4   0   3     1729.41     1662.68     36.34 o 
  -3   0   3       39.40       40.08      4.29 o 
  -2   0   3     1831.13     1928.97     29.13 o 
  -1   0   3      857.72      913.85     14.82 o 
   0   0   3     2911.54     2857.90     46.19 o 
   1   0   3     5526.75     6383.40     82.61 o 
   2   0   3     5212.18     5479.27     85.54 o 
   3   0   3     3610.72     3746.08     45.90 o 
   4   0   3      366.09      344.60     18.17 o 
   5   0   3      402.97      362.67     20.72 o 
   6   0   3      148.61      139.95      7.31 o 
   7   0   3      670.53      658.37     12.93 o 
   8   0   3       14.35       33.53      7.93 o 
   9   0   3      236.52      233.80     18.80 o 
  10   0   3      115.96       95.54     15.71 o 
  11   0   3       88.69      110.35     36.08 o 
 -10   1   3        5.35        1.76     15.16 o 
  -9   1   3      217.39      226.95     17.42 o 
  -8   1   3        0.01       -0.71     26.23 o 
  -7   1   3        2.93        5.41     13.88 o 
  -6   1   3       14.87        3.47     13.27 o 
  -5   1   3      889.23      939.38     30.42 o 
  -4   1   3      440.05      459.84     19.19 o 
  -3   1   3     1282.88     1280.99     23.99 o 
  -2   1   3      665.21      748.64     16.68 o 
  -1   1   3      321.29      298.05     24.91 o 
   0   1   3      767.09      827.45     44.35 o 
   1   1   3    10097.33    11141.83    186.85 o 
   2   1   3      680.69      647.16     13.24 o 
   3   1   3       50.41       73.38      8.56 o 
   4   1   3     5362.43     5520.24     87.17 o 
   5   1   3     2763.57     2857.23     36.63 o 
   6   1   3     1336.05     1232.23     43.69 o 
   7   1   3       15.80       -4.29     11.02 o 
   8   1   3      290.23      324.29     21.33 o 
   9   1   3       10.83        8.47     10.83 o 
  10   1   3      322.56      274.28     20.95 o 
  11   1   3       80.42       89.48     13.17 o 
  12   1   3       30.55       25.23     13.06 o 
 -10   2   3       12.66       19.80     13.83 o 
  -9   2   3        2.39       -1.12     16.23 o 
  -8   2   3      231.81      271.41     41.54 o 
  -7   2   3       21.48       -1.53     24.29 o 
  -6   2   3      510.36      560.59     27.05 o 
  -5   2   3       75.46       79.99      3.64 o 
  -4   2   3      674.76      685.99     15.34 o 
  -3   2   3      454.06      487.16     10.91 o 
  -2   2   3     1097.12     1004.26     41.49 o 
  -1   2   3    10070.58    10964.68    164.77 o 
   0   2   3    29894.41    32650.24    625.58 o 
   1   2   3     1190.74     1336.29     35.16 o 
   2   2   3      735.10      715.54     16.68 o 
   3   2   3      263.99      264.27     15.87 o 
   4   2   3     6598.94     6694.41    100.77 o 
   5   2   3      109.03       86.79      9.72 o 
   6   2   3      357.54      374.35     25.31 o 
   7   2   3      375.84      363.18     20.52 o 
   8   2   3       26.21       18.58     13.68 o 
   9   2   3       11.45       33.17     14.80 o 
  10   2   3       85.88       67.54      9.18 o 
  11   2   3       12.63       15.62     15.87 o 
  12   2   3       26.98       63.62     24.70 o 
  -9   3   3       10.56        1.33     28.78 o 
  -8   3   3      101.83        5.10     28.17 o 
  -7   3   3      125.11      108.50     32.46 o 
  -6   3   3       18.70       18.99     26.54 o 
  -5   3   3      664.96      678.15     12.03 o 
  -4   3   3      114.14      149.70      8.73 o 
  -3   3   3     1013.68      927.78     15.00 o 
  -2   3   3      133.95      129.65     16.59 o 
  -1   3   3     8468.34     8979.32    133.67 o 
   0   3   3      128.26      165.95     20.51 o 
   1   3   3      476.52      453.00     17.45 o 
   2   3   3       39.55       39.36     17.13 o 
   3   3   3        4.60       18.15      7.08 o 
   4   3   3      513.34      547.36     21.74 o 
   5   3   3      764.65      651.39     24.15 o 
   6   3   3      571.01      593.48     33.28 o 
   7   3   3        2.86       38.38     14.70 o 
   8   3   3      169.07      141.07     19.09 o 
   9   3   3       42.39       18.78     15.21 o 
  10   3   3       37.10       23.78     16.84 o 
  11   3   3       71.56       40.63     30.37 o 
  12   3   3       42.85       48.93     18.79 o 
  -9   4   3       28.44       33.99     35.22 o 
  -8   4   3       17.24        9.59     28.78 o 
  -7   4   3        1.25        5.82     26.74 o 
  -6   4   3      585.83      556.24     16.32 o 
  -5   4   3        0.92        4.48      4.74 o 
  -4   4   3      203.92      190.50     10.67 o 
  -3   4   3      105.11       88.63      9.23 o 
  -2   4   3     4425.29     4582.86     63.57 o 
  -1   4   3      989.42      969.23     22.21 o 
   0   4   3     4475.75     4374.44     60.09 o 
   1   4   3      605.30      624.86     33.53 o 
   2   4   3      224.92      173.82     13.85 o 
   3   4   3        0.23       -6.44      7.50 o 
   4   4   3      881.52      798.84     21.35 o 
   5   4   3        3.43        8.88     14.37 o 
   6   4   3     1743.95     1732.24     31.11 o 
   7   4   3        6.35        3.22     11.60 o 
   8   4   3       93.05       98.81     18.68 o 
   9   4   3       30.73       -7.04     27.87 o 
  10   4   3      109.09      105.24     37.46 o 
  11   4   3        0.69      -30.11     34.91 o 
  -9   5   3        0.83      -15.11     34.81 o 
  -8   5   3        9.10       11.94     30.01 o 
  -7   5   3      296.85      243.38     16.03 o 
  -6   5   3      233.23      253.38      8.06 o 
  -5   5   3      390.22      390.69     22.80 o 
  -4   5   3       62.46       73.34      9.01 o 
  -3   5   3      227.17      209.10     13.00 o 
  -2   5   3      323.66      327.65     11.10 o 
  -1   5   3       10.05        1.29     14.44 o 
   0   5   3      152.06      165.24     15.46 o 
   1   5   3     1456.31     1439.67     26.34 o 
   2   5   3       62.10       63.01     12.75 o 
   3   5   3        7.93       11.08      8.43 o 
   4   5   3     1344.09     1333.56     25.04 o 
   5   5   3     1746.07     1761.65     36.59 o 
   6   5   3      111.77       97.53     26.44 o 
   7   5   3      668.62      629.13     20.72 o 
   8   5   3        0.12        2.12     11.77 o 
   9   5   3       58.14      103.50     36.24 o 
  10   5   3        3.74      -17.45     18.27 o 
  11   5   3      158.82      244.26     28.27 o 
  -8   6   3        0.58        6.84     30.32 o 
  -7   6   3       16.20       13.83      7.50 o 
  -6   6   3      126.83      121.77     14.72 o 
  -5   6   3       28.84       29.72      9.06 o 
  -4   6   3        2.17       14.60      9.05 o 
  -3   6   3       90.24       91.05      8.76 o 
  -2   6   3      255.45      234.71     10.23 o 
  -1   6   3       44.86       36.15     19.80 o 
   0   6   3     2003.10     1966.29     39.99 o 
   1   6   3       18.38       22.61     17.76 o 
   2   6   3     1319.85     1354.94     31.85 o 
   3   6   3     1411.56     1366.65     31.87 o 
   4   6   3      946.13      899.84     33.58 o 
   5   6   3       64.08       85.64     22.53 o 
   6   6   3     3352.83     3247.08     61.84 o 
   7   6   3     1387.37     1328.72     30.73 o 
   8   6   3       60.31       60.11     32.77 o 
   9   6   3       10.83      -18.48     18.48 o 
  10   6   3      154.97      218.95     27.46 o 
  11   6   3       61.77       82.07     25.72 o 
  -8   7   3       26.42       27.87     20.52 o 
  -7   7   3       14.99       23.64      6.61 o 
  -6   7   3        1.20       13.19      6.35 o 
  -5   7   3       17.84        7.87      9.09 o 
  -4   7   3      113.53      111.57      9.18 o 
  -3   7   3        1.73       -4.93      8.37 o 
  -2   7   3       40.08       40.01     10.86 o 
  -1   7   3      190.30      189.89     11.14 o 
   0   7   3      996.79      965.97     38.07 o 
   1   7   3      315.98      287.57     17.03 o 
   2   7   3     1303.64     1299.59     29.72 o 
   3   7   3      601.78      582.44     23.89 o 
   4   7   3      279.56      272.31     20.98 o 
   5   7   3     1926.26     1959.13     44.67 o 
   6   7   3      672.30      688.85     37.29 o 
   7   7   3       93.74       87.82     13.83 o 
   8   7   3       14.53       -9.00     36.64 o 
   9   7   3       81.78       69.27     14.82 o 
  10   7   3       30.98       58.39     23.89 o 
  11   7   3       68.11      107.89     28.48 o 
  -7   8   3        0.31       -0.69      6.31 o 
  -6   8   3       37.74       30.62      7.73 o 
  -5   8   3       91.04       91.85     18.93 o 
  -4   8   3       23.64       22.86      8.35 o 
  -3   8   3      235.14      237.81     13.68 o 
  -2   8   3        0.45        5.54      7.96 o 
  -1   8   3      156.36      189.21     11.43 o 
   0   8   3       97.11       95.65     11.12 o 
   1   8   3      305.05      272.15     21.05 o 
   2   8   3       43.81       46.88     22.75 o 
   3   8   3      545.99      498.02     20.50 o 
   4   8   3      504.29      407.89     54.30 o 
   5   8   3      427.05      411.28     23.22 o 
   6   8   3      107.90      123.44     17.46 o 
   7   8   3        4.65        8.49     19.09 o 
   8   8   3      106.09      131.22     16.09 o 
   9   8   3       18.73       35.49     14.46 o 
  10   8   3       86.42       19.75     44.86 o 
  -6   9   3       61.94       27.41      9.32 o 
  -5   9   3       67.55       94.55     33.47 o 
  -4   9   3      109.23       97.25     12.79 o 
  -3   9   3       94.38       82.86     16.57 o 
  -2   9   3       90.12      113.97     19.67 o 
  -1   9   3      282.89      248.97     16.09 o 
   0   9   3     1735.89     1787.06     52.07 o 
   1   9   3        0.25        6.09      8.78 o 
   2   9   3       77.58       73.80     11.06 o 
   3   9   3        2.31        2.73     13.07 o 
   4   9   3      135.68      106.56     18.58 o 
   5   9   3      179.79      163.01     15.74 o 
   6   9   3       28.07       20.34     12.45 o 
   7   9   3      147.10      136.36     47.77 o 
   8   9   3       29.14       44.11     26.03 o 
   9   9   3        4.47       12.48     10.51 o 
  10   9   3       97.33       87.05     19.75 o 
  -5  10   3        9.40       13.90     19.29 o 
  -4  10   3        0.46        2.01     13.33 o 
  -3  10   3      119.11      122.41     13.67 o 
  -2  10   3       74.85       68.64      9.97 o 
  -1  10   3      360.33      367.02     20.10 o 
   0  10   3       24.07       41.50     12.64 o 
   1  10   3      175.71      152.19     12.12 o 
   2  10   3        0.04       -7.93     10.17 o 
   3  10   3       95.70      101.04     17.05 o 
   4  10   3       78.03       53.50     10.67 o 
   5  10   3      188.03      215.34     13.57 o 
   6  10   3      125.51      159.88     12.74 o 
   7  10   3      149.54      179.36     16.52 o 
   8  10   3       16.22       10.46     10.98 o 
   9  10   3      136.03      125.87     21.68 o 
  -4  11   3      110.44      108.63     34.87 o 
  -3  11   3       47.84       56.98     23.29 o 
  -2  11   3       15.41       30.58     10.63 o 
  -1  11   3        0.11        3.11      8.39 o 
   0  11   3      105.18      133.95     12.20 o 
   1  11   3       47.31       20.51     12.98 o 
   2  11   3       85.14       88.53     15.93 o 
   3  11   3        4.88        7.57      9.38 o 
   4  11   3       16.38       18.79     11.42 o 
   5  11   3       21.00       -0.97     10.48 o 
   6  11   3      340.07      327.75     18.83 o 
   7  11   3        1.04       -1.08     11.43 o 
   8  11   3      111.74      122.30     22.96 o 
  -3  12   3       12.70       -9.52     11.39 o 
  -2  12   3       16.38       46.67     12.71 o 
  -1  12   3       59.04       52.47     11.95 o 
   0  12   3        9.24       10.88      9.45 o 
   1  12   3      166.69      157.62     20.64 o 
   2  12   3       72.72       98.84     12.19 o 
   3  12   3       21.53       33.67     19.99 o 
   4  12   3        0.10      -11.55     11.55 o 
   5  12   3       68.40       75.96     21.66 o 
   6  12   3       49.57       56.52     14.21 o 
   7  12   3       18.31       36.53     18.67 o 
   0  13   3       14.73       26.31     35.50 o 
   1  13   3      141.90      125.78     15.45 o 
   2  13   3       12.94        6.33     17.92 o 
   3  13   3        9.34        1.13     13.67 o 
   4  13   3        0.93       -0.04     11.78 o 
   5  13   3        3.67       10.61     13.58 o 
  -3 -12   4       30.43       26.28     14.73 o 
  -2 -12   4       37.54       19.37      7.21 o 
  -1 -12   4       43.65       47.82      8.70 o 
   0 -12   4        1.13       17.76     34.60 o 
   1 -12   4       73.10      102.48     24.80 o 
   2 -12   4       26.26       44.30     22.56 o 
  -5 -11   4       22.74       12.78     10.73 o 
  -4 -11   4       48.60       72.20     22.71 o 
  -3 -11   4      154.52      169.23     20.93 o 
  -2 -11   4        0.93       22.74      7.72 o 
  -1 -11   4      110.56      107.24     24.22 o 
   0 -11   4       95.75       68.13     13.39 o 
   1 -11   4       82.74       71.75      6.64 o 
   2 -11   4       98.24       92.17     22.76 o 
   3 -11   4      106.67       97.28     38.28 o 
   4 -11   4       27.24       17.45     18.88 o 
  -6 -10   4       11.43        0.55     11.92 o 
  -5 -10   4       71.90       92.60     13.86 o 
  -4 -10   4      243.95      282.82     17.59 o 
  -3 -10   4        8.75       20.42     12.61 o 
  -2 -10   4      431.92      422.72     18.35 o 
  -1 -10   4        0.80       10.98      6.31 o 
   0 -10   4      341.45      336.22     23.55 o 
   1 -10   4        0.51        0.71      6.69 o 
   2 -10   4       52.69       55.05     11.41 o 
   3 -10   4       46.66       31.53      6.47 o 
   4 -10   4       10.20       -2.65     15.31 o 
   5 -10   4        3.66      -17.25     17.25 o 
   6 -10   4        2.37       87.68     35.11 o 
  -7  -9   4       40.37       46.99     20.52 o 
  -6  -9   4       40.08       48.09     13.04 o 
  -5  -9   4      331.15      363.78     16.83 o 
  -4  -9   4       21.75       14.50      8.94 o 
  -3  -9   4      662.29      695.96     22.32 o 
  -2  -9   4        5.02        7.83      8.91 o 
  -1  -9   4      623.99      681.12     12.46 o 
   0  -9   4        6.45        8.27      6.94 o 
   1  -9   4       48.40       44.80      7.67 o 
   2  -9   4       19.61       21.65      4.34 o 
   3  -9   4       61.56       51.88      5.41 o 
   4  -9   4        7.59       12.64      6.20 o 
   5  -9   4        4.87        5.30      6.13 o 
   6  -9   4       18.62       23.39     31.08 o 
  -8  -8   4       32.42       31.33     20.31 o 
  -7  -8   4       14.35       -8.74     19.24 o 
  -6  -8   4       96.26       84.96     16.18 o 
  -5  -8   4      327.77      313.01     13.22 o 
  -4  -8   4      319.97      325.72     13.22 o 
  -3  -8   4      103.23      107.30     12.10 o 
  -2  -8   4      851.48      844.82     15.54 o 
  -1  -8   4       74.41       78.98      7.08 o 
   0  -8   4      209.40      204.67      7.09 o 
   1  -8   4      308.04      327.69      7.94 o 
   2  -8   4      429.12      421.27      9.19 o 
   3  -8   4        0.44       -6.98      6.98 o 
   4  -8   4       28.04       36.22      5.62 o 
   5  -8   4       38.76       46.34      9.27 o 
   6  -8   4       50.06       51.35     35.22 o 
   7  -8   4        8.43        2.43      9.23 o 
   8  -8   4        7.31       26.33     15.41 o 
  -8  -7   4       29.04       20.54     12.48 o 
  -7  -7   4       54.75       49.22      6.77 o 
  -6  -7   4      208.27      214.93     10.97 o 
  -5  -7   4       11.91       23.65     10.20 o 
  -4  -7   4       51.56       42.01     12.50 o 
  -3  -7   4      553.46      567.17     47.36 o 
  -2  -7   4      122.94      121.12     18.88 o 
  -1  -7   4      202.58      196.99      9.64 o 
   0  -7   4      414.71      409.97      7.92 o 
   1  -7   4      414.54      436.81     16.73 o 
   2  -7   4      355.93      358.36      9.98 o 
   3  -7   4      250.07      248.63      8.74 o 
   4  -7   4      236.55      238.79      8.69 o 
   5  -7   4      288.11      288.53     12.49 o 
   6  -7   4       63.70       54.56      8.56 o 
   7  -7   4      153.65      173.41     40.93 o 
   8  -7   4       17.62        6.64     10.92 o 
   9  -7   4      122.02      105.44     16.13 o 
  -9  -6   4      123.92      137.56     17.39 o 
  -8  -6   4       54.08       81.71     13.93 o 
  -7  -6   4       70.58       70.69     15.17 o 
  -6  -6   4      111.39      105.31     11.18 o 
  -5  -6   4      127.12      139.41     17.05 o 
  -4  -6   4       39.68       34.67      9.90 o 
  -3  -6   4      701.84      720.32     16.08 o 
  -2  -6   4     1063.29     1090.96     16.34 o 
  -1  -6   4      320.51      328.38     16.62 o 
   0  -6   4       12.81        9.65      4.17 o 
   1  -6   4      280.70      289.18      6.45 o 
   2  -6   4       39.89       41.14      6.14 o 
   3  -6   4      476.40      482.33      8.05 o 
   4  -6   4      515.53      515.61     29.09 o 
   5  -6   4      188.20      195.89     16.17 o 
   6  -6   4       28.80       41.89      7.64 o 
   7  -6   4       76.66       74.74     11.38 o 
   8  -6   4        1.85       -6.99      6.99 o 
   9  -6   4        2.35       12.27      9.97 o 
  -9  -5   4        1.35        7.54     15.01 o 
  -8  -5   4      128.60      177.15     15.48 o 
  -7  -5   4        6.20       11.44     23.22 o 
  -6  -5   4      132.35      147.48     10.04 o 
  -5  -5   4        9.00        8.36      7.86 o 
  -4  -5   4      257.63      270.40     16.64 o 
  -3  -5   4       46.89       37.74      9.02 o 
  -2  -5   4      285.18      258.35     18.69 o 
  -1  -5   4     1084.17     1082.05     21.67 o 
   0  -5   4      596.22      581.30      8.40 o 
   1  -5   4      467.31      436.71      7.01 o 
   2  -5   4      743.65      707.63     20.35 o 
   3  -5   4     1049.36     1047.53     26.14 o 
   4  -5   4      991.90     1033.11     35.97 o 
   5  -5   4      408.77      428.14     12.99 o 
   6  -5   4       13.64       15.69      7.25 o 
   7  -5   4       74.65       74.41      6.27 o 
   8  -5   4       11.21       17.83      5.70 o 
   9  -5   4      133.53      137.93     20.94 o 
  10  -5   4       10.75       15.80      7.63 o 
  -9  -4   4       65.99       62.02     18.01 o 
  -8  -4   4       26.02       20.96     11.73 o 
  -7  -4   4      113.51      107.84     12.99 o 
  -6  -4   4      124.15       94.73     11.51 o 
  -5  -4   4      204.35      190.93      6.17 o 
  -4  -4   4       30.01       24.93      5.46 o 
  -3  -4   4     1280.46     1310.57     28.26 o 
  -2  -4   4       44.55       33.28      5.25 o 
  -1  -4   4      847.07      824.97     12.41 o 
   0  -4   4      314.81      315.73      8.91 o 
   1  -4   4     3058.42     3065.81     33.26 o 
   2  -4   4      263.35      205.34     13.70 o 
   3  -4   4      641.27      646.87      9.11 o 
   4  -4   4      180.54      198.37      7.79 o 
   5  -4   4      640.45      645.22     17.90 o 
   6  -4   4       25.03       22.07      7.36 o 
   7  -4   4       38.58       33.85      6.08 o 
   8  -4   4      678.23      681.65     17.15 o 
   9  -4   4       96.19       73.06      8.11 o 
  10  -4   4        7.00       12.91     11.22 o 
 -10  -3   4       40.27       75.73     16.82 o 
  -9  -3   4       33.21       40.20     24.36 o 
  -8  -3   4       74.78      117.22     30.42 o 
  -7  -3   4      463.49      431.35     21.89 o 
  -6  -3   4       74.62       66.50     13.76 o 
  -5  -3   4       50.71       62.53     17.72 o 
  -4  -3   4      308.64      305.16      6.71 o 
  -3  -3   4       18.01       16.00      3.71 o 
  -2  -3   4      682.54      662.07     11.20 o 
  -1  -3   4        1.74        3.77      3.41 o 
   0  -3   4     1008.95      976.11     19.85 o 
   1  -3   4      124.35      112.45      3.51 o 
   2  -3   4      894.79     1105.28     27.20 o 
   3  -3   4     2690.16     2953.43     23.14 o 
   4  -3   4      944.60      972.49     10.66 o 
   5  -3   4      203.28      209.49      9.40 o 
   6  -3   4        4.52        7.85      5.92 o 
   7  -3   4      847.19      831.55     13.48 o 
   8  -3   4      749.97      704.67     14.50 o 
   9  -3   4        9.17        6.81      5.56 o 
  10  -3   4       81.89       72.41      6.44 o 
  11  -3   4       16.56       35.38     25.67 o 
 -10  -2   4       85.66       78.36     31.03 o 
  -9  -2   4       40.65       31.62     13.61 o 
  -8  -2   4      162.22      184.28     29.35 o 
  -7  -2   4      387.84      404.13     22.61 o 
  -6  -2   4      459.47      487.17     30.98 o 
  -5  -2   4      362.38      368.50     75.08 o 
  -4  -2   4      232.08      205.88     15.41 o 
  -3  -2   4     3728.11     3887.37     45.23 o 
  -2  -2   4      240.18      260.99      8.73 o 
  -1  -2   4       99.78       72.42      8.49 o 
   0  -2   4       17.03       15.22      4.33 o 
   1  -2   4     1138.43     1115.01     11.49 o 
   2  -2   4      636.81      669.70     29.50 o 
   3  -2   4     2691.18     2774.44     24.21 o 
   4  -2   4       92.61       99.43      4.64 o 
   5  -2   4      549.54      524.86      7.55 o 
   6  -2   4        1.77        6.19      5.29 o 
   7  -2   4      461.80      458.43     12.14 o 
   8  -2   4       67.12       69.51      9.00 o 
   9  -2   4       67.29       73.35      8.77 o 
  10  -2   4        0.26       -5.54      5.54 o 
  11  -2   4       12.72       27.27     15.74 o 
 -10  -1   4       20.54        4.46     22.92 o 
  -9  -1   4      157.35      142.91     16.94 o 
  -8  -1   4        1.02        3.08     18.80 o 
  -7  -1   4       38.16       38.85     11.48 o 
  -6  -1   4      157.14      161.68     19.09 o 
  -5  -1   4      320.90      316.94     33.68 o 
  -4  -1   4     1938.03     2047.90     62.88 o 
  -3  -1   4      117.63      126.19      4.10 o 
  -2  -1   4      879.29      901.50     13.78 o 
  -1  -1   4     1304.61     1280.83     17.99 o 
   0  -1   4      656.45      614.64     16.73 o 
   1  -1   4      132.74      119.44      5.08 o 
   2  -1   4       28.29       44.11      3.89 o 
   3  -1   4      383.57      364.75      6.53 o 
   4  -1   4     1048.06     1002.27     18.84 o 
   5  -1   4        1.47        3.16      5.26 o 
   6  -1   4      941.95      957.63     15.69 o 
   7  -1   4        7.84        7.62      8.38 o 
   8  -1   4      153.56      158.26     13.20 o 
   9  -1   4       85.09       79.94      7.48 o 
  10  -1   4      242.93      246.34     11.49 o 
  11  -1   4       43.35       24.41      9.02 o 
 -10   0   4       60.46       73.62     21.03 o 
  -9   0   4       18.89       10.00     29.60 o 
  -8   0   4       14.59       22.93     11.93 o 
  -7   0   4     1121.97     1143.53     39.60 o 
  -6   0   4      220.12      249.16     21.44 o 
  -5   0   4      412.60      492.61     39.20 o 
  -4   0   4      651.85      621.12     23.58 o 
  -3   0   4        4.49        2.02      2.89 o 
  -2   0   4      860.98      789.21     21.77 o 
  -1   0   4      376.44      325.74      8.94 o 
   0   0   4      266.12      248.64     13.23 o 
   1   0   4       11.12       19.01      5.48 o 
   2   0   4     1034.90      967.53     14.76 o 
   3   0   4      522.61      457.11     19.90 o 
   4   0   4      295.11      293.40      6.84 o 
   5   0   4     1210.01     1135.98     32.46 o 
   6   0   4       86.89      111.77     11.33 o 
   7   0   4      533.62      528.89     26.64 o 
   8   0   4        1.64       -3.63      7.00 o 
   9   0   4      241.57      266.47     19.00 o 
  10   0   4        0.22        0.46      4.87 o 
  11   0   4       85.47       83.72     11.61 o 
  12   0   4       12.03       -7.15     15.82 o 
 -10   1   4        2.16       -5.76     23.72 o 
  -9   1   4      293.58      296.31     19.71 o 
  -8   1   4       18.51       35.32     18.37 o 
  -7   1   4      641.01      721.46     32.26 o 
  -6   1   4       52.93       45.32     17.05 o 
  -5   1   4      124.63      132.70     17.76 o 
  -4   1   4      269.05      279.06     12.95 o 
  -3   1   4      336.82      301.10     13.30 o 
  -2   1   4      820.86      797.97     15.21 o 
  -1   1   4     2496.38     2446.40     44.40 o 
   0   1   4      188.87      214.54     11.25 o 
   1   1   4     1647.17     1741.04     35.32 o 
   2   1   4       30.00       33.01      8.76 o 
   3   1   4     3476.19     3269.43     43.60 o 
   4   1   4     2909.55     2850.23     43.19 o 
   5   1   4      430.37      419.99     12.30 o 
   6   1   4      836.75      738.81     22.05 o 
   7   1   4       42.81       38.48     21.13 o 
   8   1   4       15.08       32.56     12.86 o 
   9   1   4      174.86      140.10      8.42 o 
  10   1   4      346.44      336.95     18.93 o 
  11   1   4        1.22       -6.06      6.06 o 
  12   1   4       43.10       40.02     15.93 o 
  -9   2   4       36.47       34.91     20.52 o 
  -8   2   4       73.84      103.20     21.44 o 
  -7   2   4       37.46       41.24     17.35 o 
  -6   2   4       35.96       41.65     16.33 o 
  -5   2   4       53.94       24.90     28.48 o 
  -4   2   4      264.35      264.33     23.79 o 
  -3   2   4       27.64       30.52      8.05 o 
  -2   2   4     2001.21     1997.47     30.26 o 
  -1   2   4     1227.44     1244.80     23.40 o 
   0   2   4     5533.32     5642.89     83.35 o 
   1   2   4      615.74      681.68     16.91 o 
   2   2   4     1101.27     1005.59     19.77 o 
   3   2   4     1316.36     1275.56     27.10 o 
   4   2   4     3708.67     3685.62     52.14 o 
   5   2   4       31.19       14.38      8.04 o 
   6   2   4        6.51       -7.18      7.18 o 
   7   2   4      506.18      467.60     37.26 o 
   8   2   4      156.39      153.31     17.45 o 
   9   2   4      400.59      362.36     22.05 o 
  10   2   4      130.39      127.91     21.59 o 
  11   2   4       35.79       30.80      5.90 o 
  12   2   4        0.14        2.96     16.74 o 
  -9   3   4       13.37        5.00     19.29 o 
  -8   3   4       40.80       16.03     18.27 o 
  -7   3   4       65.50       61.86     18.88 o 
  -6   3   4        1.38        9.49     15.00 o 
  -5   3   4      349.57      358.94      8.76 o 
  -4   3   4        7.81       24.33      7.96 o 
  -3   3   4       10.11        5.71      7.72 o 
  -2   3   4        0.23        4.45      7.00 o 
  -1   3   4     3569.35     3630.80     68.95 o 
   0   3   4      417.25      455.77     16.69 o 
   1   3   4     1698.23     1557.12     31.34 o 
   2   3   4     1157.15     1181.51     25.75 o 
   3   3   4     2554.39     2614.62     41.03 o 
   4   3   4       86.63       81.42     10.23 o 
   5   3   4     2293.51     2199.74     31.97 o 
   6   3   4      646.95      629.72     37.67 o 
   7   3   4       30.68       44.27     12.36 o 
   8   3   4       97.66      133.31     18.58 o 
   9   3   4      123.65       90.74     30.93 o 
  10   3   4        1.16      -12.45     27.97 o 
  11   3   4       37.35       31.62     10.95 o 
  12   3   4       58.14       67.70     15.27 o 
  -9   4   4       15.69       -3.16     19.50 o 
  -8   4   4       57.34       25.42     19.09 o 
  -7   4   4      297.16      332.35     26.74 o 
  -6   4   4       14.73       14.43      5.28 o 
  -5   4   4       24.07       23.50      9.14 o 
  -4   4   4      417.85      454.32     15.20 o 
  -3   4   4        6.08       10.45      6.75 o 
  -2   4   4     1762.26     1776.91     43.19 o 
  -1   4   4      461.16      487.26     14.79 o 
   0   4   4     4259.41     4132.98     58.44 o 
   1   4   4        0.09       10.46     10.57 o 
   2   4   4     1990.64     1981.71     31.58 o 
   3   4   4       26.97       33.73     13.98 o 
   4   4   4      577.22      528.20     26.69 o 
   5   4   4        3.42       -1.33      9.70 o 
   6   4   4      612.85      572.62     17.86 o 
   7   4   4      169.31      178.68     16.43 o 
   8   4   4       38.94       28.86     12.60 o 
   9   4   4        0.96       -4.49     26.54 o 
  10   4   4       12.76       29.70     17.56 o 
  11   4   4       24.87        0.00     15.92 o 
  12   4   4       39.57       66.96     41.24 o 
  -8   5   4        0.37        9.59     18.68 o 
  -7   5   4        1.66        2.23      8.37 o 
  -6   5   4       15.21       15.73      6.79 o 
  -5   5   4      184.96      173.41     12.11 o 
  -4   5   4      123.34      149.01     15.99 o 
  -3   5   4      370.46      380.55     15.19 o 
  -2   5   4      788.27      810.90     21.14 o 
  -1   5   4      341.37      351.19     14.88 o 
   0   5   4        2.07       -8.91      8.91 o 
   1   5   4      479.66      423.49     16.14 o 
   2   5   4       57.07       61.38     13.12 o 
   3   5   4        5.58       13.81      9.13 o 
   4   5   4      325.22      371.28     15.33 o 
   5   5   4     1526.99     1476.71     29.42 o 
   6   5   4      448.17      423.00     22.29 o 
   7   5   4       10.94       23.35     10.93 o 
   8   5   4      204.08      165.15     17.14 o 
   9   5   4      438.63      504.65     30.21 o 
  10   5   4       19.11       38.58     19.90 o 
  11   5   4      186.57      248.86     28.89 o 
  -8   6   4      115.66       74.31     23.48 o 
  -7   6   4       96.50       88.66      8.77 o 
  -6   6   4       52.57       61.60     13.75 o 
  -5   6   4      125.36      139.40     17.36 o 
  -4   6   4       16.19        1.51      6.06 o 
  -3   6   4      426.63      417.46     11.98 o 
  -2   6   4      266.22      295.27     12.81 o 
  -1   6   4       14.76       24.61     14.24 o 
   0   6   4        8.22        5.84     12.93 o 
   1   6   4        5.94        5.57     12.50 o 
   2   6   4       49.57       37.73     13.94 o 
   3   6   4        7.86       13.08     12.68 o 
   4   6   4     3236.78     3170.24     64.82 o 
   5   6   4       68.85       84.55     23.16 o 
   6   6   4      613.21      582.47     24.88 o 
   7   6   4      132.21      161.58     19.42 o 
   8   6   4       62.65       65.99     13.00 o 
   9   6   4        1.85       18.50     26.39 o 
  10   6   4      311.75      371.04     53.28 o 
  11   6   4        2.90       22.56     38.38 o 
  -7   7   4        0.06        4.73     14.76 o 
  -6   7   4       77.22       75.88      8.27 o 
  -5   7   4       29.30       10.38      7.13 o 
  -4   7   4      193.45      210.21     14.47 o 
  -3   7   4        2.80       10.09      6.99 o 
  -2   7   4       16.97       24.16     16.26 o 
  -1   7   4      396.12      388.00     23.38 o 
   0   7   4       83.82      115.68     18.05 o 
   1   7   4      313.03      345.36     22.10 o 
   2   7   4      695.60      629.84     22.87 o 
   3   7   4      173.71      154.51     15.71 o 
   4   7   4       13.74       15.76     15.54 o 
   5   7   4      959.33      886.99     30.34 o 
   6   7   4       46.82       46.82     15.67 o 
   7   7   4       22.69       15.79     20.72 o 
   8   7   4        3.41       14.48     15.54 o 
   9   7   4      387.96      372.32     34.09 o 
  10   7   4        3.39      -17.45     37.15 o 
  11   7   4       42.95       45.32     25.82 o 
  -7   8   4        0.90       -9.45      9.48 o 
  -6   8   4       14.23       -3.01      6.55 o 
  -5   8   4       13.40       21.51     11.89 o 
  -4   8   4        2.08       -3.77      8.92 o 
  -3   8   4      200.16      227.83     13.53 o 
  -2   8   4      387.36      381.93     13.31 o 
  -1   8   4      408.66      414.23     21.46 o 
   0   8   4        3.69        5.94     13.03 o 
   1   8   4      207.27      203.82     40.32 o 
   2   8   4      392.19      403.98     34.58 o 
   3   8   4       46.39       48.03     13.66 o 
   4   8   4      729.01      743.90     41.42 o 
   5   8   4      124.02      111.88     15.33 o 
   6   8   4      177.33      178.36     20.83 o 
   7   8   4       90.60       86.55     17.09 o 
   8   8   4      154.14      200.64     41.39 o 
   9   8   4       13.64       -8.61     15.38 o 
  10   8   4       57.82      141.14     57.57 o 
  -6   9   4       21.42       18.14      8.56 o 
  -5   9   4        0.28       -9.97     11.83 o 
  -4   9   4      104.95      124.73     25.72 o 
  -3   9   4       19.62       35.57      9.66 o 
  -2   9   4       75.92       68.42     16.30 o 
  -1   9   4       45.26       57.45     11.37 o 
   0   9   4      120.93      121.86     13.28 o 
   1   9   4      145.74       75.46     40.70 o 
   2   9   4       12.00        8.78     11.87 o 
   3   9   4        0.67       -9.64     20.98 o 
   4   9   4      482.73      459.15     21.08 o 
   5   9   4       14.39        3.59     11.38 o 
   6   9   4        1.13        0.51     15.29 o 
   7   9   4      138.93      141.61     16.80 o 
   8   9   4        1.00       12.59     15.27 o 
   9   9   4       19.07        8.50     19.14 o 
  10   9   4       10.09       22.21     16.51 o 
  -5  10   4       85.08       45.22     19.29 o 
  -4  10   4       44.50       38.98     11.54 o 
  -3  10   4        0.72        2.74      9.77 o 
  -2  10   4       46.09       23.80     10.79 o 
  -1  10   4      441.69      420.36     24.46 o 
   0  10   4       23.42        7.22      9.06 o 
   1  10   4       95.27       78.04     11.68 o 
   2  10   4        8.54       -6.45     10.89 o 
   3  10   4       25.35       22.94     12.82 o 
   4  10   4       19.94       10.54     19.75 o 
   5  10   4        5.57       28.05     15.97 o 
   6  10   4       38.77       54.10     26.64 o 
   7  10   4       20.60       61.05     20.06 o 
   8  10   4       70.80       86.85     27.51 o 
   9  10   4       11.73       12.14     22.20 o 
  -4  11   4       12.60       16.94      9.74 o 
  -3  11   4        0.06       14.32     10.24 o 
  -2  11   4      144.01      105.12     13.75 o 
  -1  11   4       63.97       74.65     12.59 o 
   0  11   4      212.50      239.41     24.11 o 
   1  11   4       89.29       99.80     12.12 o 
   2  11   4        3.98       15.32     11.53 o 
   3  11   4        6.15       15.65     11.83 o 
   4  11   4       70.16       69.03     13.36 o 
   5  11   4        9.34        9.25     21.74 o 
   6  11   4      210.14      165.96     18.35 o 
   7  11   4       11.79        8.70     11.85 o 
   8  11   4      116.88      141.53     14.42 o 
  -2  12   4        9.86       25.68     19.45 o 
  -1  12   4        5.05       -3.07     13.72 o 
   0  12   4       55.55       48.88     12.76 o 
   1  12   4      101.94      127.32     20.27 o 
   2  12   4        5.63        8.44     20.46 o 
   3  12   4       99.22      101.05     16.62 o 
   4  12   4        0.14        0.18     25.32 o 
   5  12   4      220.65      235.94     35.50 o 
   6  12   4       38.04       20.77     13.84 o 
   7  12   4      130.00      138.21     20.25 o 
   0  13   4       40.17       47.74     14.59 o 
   1  13   4       25.73       30.03     21.55 o 
   2  13   4        7.30       29.15     12.14 o 
   3  13   4        4.45       30.43     13.94 o 
   4  13   4       52.78       34.56     18.11 o 
   5  13   4       12.54        3.45     15.28 o 
  -1 -12   5      111.34      114.12     24.29 o 
   0 -12   5      131.70      145.15     25.93 o 
  -4 -11   5       20.21       55.35     14.51 o 
  -3 -11   5      133.13      127.20     12.87 o 
  -2 -11   5       49.89       51.91     14.27 o 
  -1 -11   5       42.29       31.27     17.91 o 
   0 -11   5       15.87       26.14      7.04 o 
   1 -11   5        1.76        6.12     30.72 o 
   2 -11   5      119.03      140.45     24.50 o 
   3 -11   5       77.28      101.36     23.68 o 
   4 -11   5       65.31       67.57     22.46 o 
  -6 -10   5       31.49       15.31     12.25 o 
  -5 -10   5       42.73       18.85     11.97 o 
  -4 -10   5      230.93      230.94     16.99 o 
  -3 -10   5       38.55       55.54     13.25 o 
  -2 -10   5      121.53      113.50     11.06 o 
  -1 -10   5       45.85       44.99      8.54 o 
   0 -10   5      129.99      128.94      9.65 o 
   1 -10   5      143.88      135.43     19.16 o 
   2 -10   5      367.55      415.44     28.17 o 
   3 -10   5        4.70        4.19     16.23 o 
   4 -10   5        8.60      -11.43     17.56 o 
   5 -10   5       22.44       13.17     18.07 o 
  -7  -9   5       39.02       42.56     17.56 o 
  -6  -9   5       40.51       52.22     10.84 o 
  -5  -9   5      102.86       95.23     13.61 o 
  -4  -9   5        0.22       -6.84     10.87 o 
  -3  -9   5      599.33      579.84     17.13 o 
  -2  -9   5      100.77       72.53     12.85 o 
  -1  -9   5      703.52      755.43     22.21 o 
   0  -9   5        6.75        8.23      5.59 o 
   1  -9   5      168.60      169.42     16.35 o 
   2  -9   5       19.57       14.20      6.85 o 
   3  -9   5      302.16      241.62     24.29 o 
   4  -9   5       12.58       29.76     12.62 o 
   5  -9   5        0.94       11.15     30.57 o 
   6  -9   5       10.16       46.93     23.07 o 
   7  -9   5        0.24        4.39     16.23 o 
  -7  -8   5        0.70       -1.42      5.82 o 
  -6  -8   5      148.85      123.93     14.49 o 
  -5  -8   5      137.18      184.26     14.05 o 
  -4  -8   5     1151.06     1136.51     56.29 o 
  -3  -8   5       12.84       15.68     10.28 o 
  -2  -8   5     1067.07     1106.19     21.51 o 
  -1  -8   5        2.06        7.91      6.51 o 
   0  -8   5       66.73       74.97      6.37 o 
   1  -8   5       90.46       87.87      4.72 o 
   2  -8   5      117.36      106.44      5.52 o 
   3  -8   5       21.74       15.83      3.39 o 
   4  -8   5       50.52       54.33      5.02 o 
   5  -8   5       50.80       51.06     12.84 o 
   6  -8   5      195.00      210.91     53.74 o 
   7  -8   5        5.30        1.94     23.99 o 
   8  -8   5       82.75       74.92     18.68 o 
  -8  -7   5       39.15       14.84     19.65 o 
  -7  -7   5       65.67       84.67     17.36 o 
  -6  -7   5      136.57      149.87     12.10 o 
  -5  -7   5      426.43      424.78     14.74 o 
  -4  -7   5      309.18      297.71     14.69 o 
  -3  -7   5      297.48      333.75     12.15 o 
  -2  -7   5      177.09      159.89     20.75 o 
  -1  -7   5      536.35      548.26     16.69 o 
   0  -7   5       18.27        6.67      7.13 o 
   1  -7   5      521.10      549.73     17.79 o 
   2  -7   5        2.70        0.47      4.02 o 
   3  -7   5      460.49      418.06     16.14 o 
   4  -7   5        5.28        3.52      5.14 o 
   5  -7   5      385.66      359.08     21.26 o 
   6  -7   5       29.59       23.39      5.12 o 
   7  -7   5       21.39       18.19     11.28 o 
   8  -7   5        0.07       -4.19     12.86 o 
   9  -7   5       33.06       20.21     23.68 o 
  -8  -6   5       10.58       14.56     12.29 o 
  -7  -6   5       75.85       79.05     15.54 o 
  -6  -6   5      197.05      198.40      9.95 o 
  -5  -6   5      282.39      256.41     36.85 o 
  -4  -6   5      297.09      327.28     12.53 o 
  -3  -6   5       53.47       38.03      9.30 o 
  -2  -6   5      280.54      298.68     15.57 o 
  -1  -6   5      147.84      147.40     10.72 o 
   0  -6   5      393.83      394.11     12.89 o 
   1  -6   5        0.51        0.56      7.33 o 
   2  -6   5      570.50      558.02     28.22 o 
   3  -6   5      147.13      137.29     13.24 o 
   4  -6   5      662.15      613.31     22.60 o 
   5  -6   5      109.90      114.04      9.33 o 
   6  -6   5      348.85      371.96      7.62 o 
   7  -6   5       70.06       70.23      7.56 o 
   8  -6   5      229.30      206.80      9.73 o 
   9  -6   5       22.61       14.42      6.33 o 
  -9  -5   5       31.57       58.71     15.37 o 
  -8  -5   5      252.47      284.41     53.49 o 
  -7  -5   5       92.87      113.79     13.32 o 
  -6  -5   5      524.41      535.58     38.38 o 
  -5  -5   5      127.12      144.54      8.45 o 
  -4  -5   5        7.82        6.90      6.24 o 
  -3  -5   5       42.66       56.31      6.60 o 
  -2  -5   5      545.14      522.90     11.86 o 
  -1  -5   5      930.50      872.23     15.64 o 
   0  -5   5       29.82       33.17      4.78 o 
   1  -5   5      262.29      253.86     10.61 o 
   2  -5   5      266.28      257.84     25.72 o 
   3  -5   5      649.51      617.39     27.71 o 
   4  -5   5      340.09      334.87      8.77 o 
   5  -5   5      777.76      785.43     35.78 o 
   6  -5   5      210.17      215.56      7.43 o 
   7  -5   5      176.11      175.56      9.17 o 
   8  -5   5      173.81      166.73      7.44 o 
   9  -5   5       37.84       39.55      9.52 o 
  10  -5   5        0.51        2.08      8.79 o 
  -9  -4   5      245.94      278.86     49.66 o 
  -8  -4   5        4.20        5.00     11.12 o 
  -7  -4   5      194.08      217.94     58.18 o 
  -6  -4   5       69.08       73.59     15.92 o 
  -5  -4   5      420.59      433.70     18.44 o 
  -4  -4   5        2.18       11.53      7.87 o 
  -3  -4   5      515.49      482.39      9.56 o 
  -2  -4   5      438.29      419.66     11.51 o 
  -1  -4   5      566.67      543.57     13.75 o 
   0  -4   5        9.97       14.76      4.18 o 
   1  -4   5     1563.85     1572.42     12.71 o 
   2  -4   5      988.12     1010.79     30.35 o 
   3  -4   5      661.47      762.06     26.13 o 
   4  -4   5      494.48      499.56     23.62 o 
   5  -4   5      500.70      496.40      7.57 o 
   6  -4   5       25.72       25.08      6.78 o 
   7  -4   5       91.00       80.57      6.60 o 
   8  -4   5      100.86      112.95      8.48 o 
   9  -4   5       10.05       14.07      8.49 o 
  10  -4   5       59.02       45.46      6.08 o 
  -9  -3   5        0.32        6.14     21.59 o 
  -8  -3   5       60.15       88.73     17.12 o 
  -7  -3   5       11.36        4.53     10.18 o 
  -6  -3   5      282.79      302.04     20.26 o 
  -5  -3   5        9.05       38.87     11.86 o 
  -4  -3   5      752.95      742.27     17.21 o 
  -3  -3   5       89.43      113.66      5.80 o 
  -2  -3   5      687.61      653.24     13.34 o 
  -1  -3   5      378.65      362.16      7.64 o 
   0  -3   5     1309.43     1380.81     13.21 o 
   1  -3   5        1.02        3.12      1.88 o 
   2  -3   5     2258.53     2203.56     43.59 o 
   3  -3   5       96.06       89.31     12.45 o 
   4  -3   5      101.51      100.46      4.60 o 
   5  -3   5     1138.92     1168.26     14.32 o 
   6  -3   5       16.62       13.95      6.49 o 
   7  -3   5     1219.52     1242.34     18.91 o 
   8  -3   5      576.59      593.57     22.08 o 
   9  -3   5      208.48      210.45      7.58 o 
  10  -3   5       21.26       35.97      5.88 o 
  11  -3   5       41.88       43.40     12.76 o 
  -9  -2   5      262.80      293.31     76.04 o 
  -8  -2   5        3.30      -15.50     21.49 o 
  -7  -2   5       41.75       85.80     25.37 o 
  -6  -2   5        9.38        6.80      9.35 o 
  -5  -2   5      719.39      731.55     35.67 o 
  -4  -2   5      400.51      425.52      7.89 o 
  -3  -2   5     1079.95     1016.61     17.38 o 
  -2  -2   5       58.34       46.88      8.59 o 
  -1  -2   5      268.99      243.04      6.82 o 
   0  -2   5       41.11       48.01      6.79 o 
   1  -2   5     1665.15     1650.54     19.21 o 
   2  -2   5       28.58       17.96      9.19 o 
   3  -2   5      233.18      192.65      2.28 o 
   4  -2   5      593.61      622.11      7.98 o 
   5  -2   5      544.59      510.24     10.61 o 
   6  -2   5      182.37      180.53     14.04 o 
   7  -2   5      665.70      654.65     18.92 o 
   8  -2   5       21.72       22.83      5.69 o 
   9  -2   5       62.26       57.19      6.64 o 
  10  -2   5       51.00       35.96      7.88 o 
  11  -2   5       80.26       70.76      7.50 o 
  -9  -1   5      189.07      243.54     29.04 o 
  -8  -1   5        5.65       -4.00     13.87 o 
  -7  -1   5       30.59       64.69     24.75 o 
  -6  -1   5      471.95      481.07     42.87 o 
  -5  -1   5      100.85       99.83     29.09 o 
  -4  -1   5      189.49      187.91      6.28 o 
  -3  -1   5       52.52       79.60      7.03 o 
  -2  -1   5     2786.19     2732.04     80.13 o 
  -1  -1   5        8.14        4.05      3.99 o 
   0  -1   5     1151.12     1119.52     12.08 o 
   1  -1   5       14.38       10.79      3.99 o 
   2  -1   5      289.57      291.08      7.21 o 
   3  -1   5       68.30       72.93      4.24 o 
   4  -1   5     3043.44     3066.87     38.68 o 
   5  -1   5      407.61      376.34     10.01 o 
   6  -1   5      347.48      350.36     12.85 o 
   7  -1   5      293.34      296.49     11.92 o 
   8  -1   5       68.60       79.19      8.25 o 
   9  -1   5       22.29       16.63      7.47 o 
  10  -1   5      152.25      159.06      8.94 o 
  11  -1   5       24.54        7.32      7.97 o 
  -9   0   5        3.34      -13.88     13.88 o 
  -8   0   5       70.79      119.02     22.56 o 
  -7   0   5      723.29      821.39     57.37 o 
  -6   0   5      148.10      171.38     34.60 o 
  -5   0   5      260.78      287.03     36.44 o 
  -4   0   5      389.38      497.86     61.04 o 
  -3   0   5     2012.42     2120.15     99.88 o 
  -2   0   5     1490.26     1552.73     31.47 o 
  -1   0   5     3871.39     3800.11     46.69 o 
   0   0   5      475.22      451.69      8.99 o 
   1   0   5     1214.31     1224.13     20.77 o 
   2   0   5     2436.52     2501.75     29.70 o 
   3   0   5     1360.29     1259.47     16.56 o 
   4   0   5     1283.32     1322.98     17.92 o 
   5   0   5     3206.11     3206.29     38.12 o 
   6   0   5      107.95      114.22     18.78 o 
   7   0   5      140.78      154.84      8.80 o 
   8   0   5        0.17       -5.99      7.13 o 
   9   0   5       83.32       96.41     13.05 o 
  10   0   5        2.80       -0.87      9.13 o 
  11   0   5       58.51       53.53      9.79 o 
  12   0   5       11.17       19.02     10.52 o 
  -9   1   5        7.84       -9.19     19.50 o 
  -8   1   5       70.29       61.45     36.03 o 
  -7   1   5       47.98       49.00     33.38 o 
  -6   1   5      321.05      314.39     40.52 o 
  -5   1   5        5.41       27.15     27.56 o 
  -4   1   5        1.35       -2.00     13.03 o 
  -3   1   5     1249.89     1230.35     22.40 o 
  -2   1   5      441.11      408.10     11.73 o 
  -1   1   5       87.36       67.78      9.70 o 
   0   1   5     3677.91     3589.63     64.92 o 
   1   1   5        1.14        2.11      7.60 o 
   2   1   5       39.45       32.39      7.35 o 
   3   1   5     2107.70     2060.24     28.78 o 
   4   1   5     6534.08     6706.62     86.06 o 
   5   1   5       22.66       23.94      5.58 o 
   6   1   5      552.01      562.77     20.85 o 
   7   1   5       17.17       34.09     11.64 o 
   8   1   5       40.63       18.88     20.82 o 
   9   1   5        1.64       -3.80      6.12 o 
  10   1   5      197.76      219.01     32.05 o 
  11   1   5       26.47       25.92      6.68 o 
  12   1   5       26.50       13.79     13.30 o 
  -9   2   5        1.32       12.76     36.75 o 
  -8   2   5      123.30      104.73     38.79 o 
  -7   2   5      119.01      141.07     21.95 o 
  -6   2   5       75.20       66.45     17.96 o 
  -5   2   5       19.92       12.57     21.03 o 
  -4   2   5      250.53      273.41      8.60 o 
  -3   2   5      858.31      854.06     27.25 o 
  -2   2   5      228.62      194.54     13.10 o 
  -1   2   5     1679.57     1762.23     44.71 o 
   0   2   5      556.60      487.32     12.77 o 
   1   2   5     4079.40     4104.47     55.59 o 
   2   2   5     4095.83     4197.70     54.96 o 
   3   2   5     3543.06     3538.26     50.53 o 
   4   2   5      132.78      100.88     13.58 o 
   5   2   5     1087.81     1027.43     39.91 o 
   6   2   5        7.34       21.33     14.80 o 
   7   2   5      539.44      539.86     17.94 o 
   8   2   5        2.20        4.80     12.15 o 
   9   2   5       67.75       92.17     15.82 o 
  10   2   5       48.97       66.34      7.92 o 
  11   2   5       48.43       55.31     15.88 o 
  12   2   5        2.31       -3.52     14.19 o 
  -9   3   5       40.63       43.48     40.73 o 
  -8   3   5       34.30       19.29     19.80 o 
  -7   3   5        1.17       13.27     17.35 o 
  -6   3   5      112.93       98.19     19.90 o 
  -5   3   5      131.76      150.52     13.22 o 
  -4   3   5       17.55       28.82      9.50 o 
  -3   3   5      798.59      851.42     24.52 o 
  -2   3   5      154.29      198.02     26.33 o 
  -1   3   5       75.91       57.52     11.12 o 
   0   3   5     1579.88     1688.67     32.20 o 
   1   3   5      498.48      456.69     14.00 o 
   2   3   5     1663.29     1625.91     42.11 o 
   3   3   5      189.33      197.76     12.98 o 
   4   3   5     2269.23     2293.07     33.05 o 
   5   3   5      386.81      356.82     28.12 o 
   6   3   5      373.98      359.83     13.79 o 
   7   3   5       57.87       54.25     11.86 o 
   8   3   5      231.70      196.89     16.13 o 
   9   3   5       67.11       40.83     27.46 o 
  10   3   5      210.07      149.33     35.52 o 
  11   3   5       69.59       55.73     32.87 o 
  12   3   5       55.20       56.96     36.95 o 
  -8   4   5        1.23        9.80     19.19 o 
  -7   4   5        6.99      -16.84     18.07 o 
  -6   4   5        8.73       12.64      7.02 o 
  -5   4   5        4.66       20.30      9.28 o 
  -4   4   5      577.84      567.27     12.14 o 
  -3   4   5        0.11       -8.58     12.73 o 
  -2   4   5       25.08       32.50     10.32 o 
  -1   4   5     3544.47     3575.33     53.11 o 
   0   4   5     4673.97     4840.02     69.41 o 
   1   4   5        2.43       -5.56     10.66 o 
   2   4   5     1253.04     1167.10     23.42 o 
   3   4   5     1140.35     1190.39     38.23 o 
   4   4   5      641.92      614.60     17.20 o 
   5   4   5      205.87      205.86     16.12 o 
   6   4   5      463.18      425.79     16.32 o 
   7   4   5      102.39       98.86     11.84 o 
   8   4   5      399.49      414.83     25.47 o 
   9   4   5       23.49       20.62     15.82 o 
  10   4   5      386.49      339.60     27.05 o 
  11   4   5       49.59       88.19     21.64 o 
  12   4   5        7.23       17.96     20.41 o 
  -8   5   5       15.33       46.55     22.86 o 
  -7   5   5       20.37       28.58     19.50 o 
  -6   5   5        1.66        4.67      4.83 o 
  -5   5   5      421.05      413.84     11.37 o 
  -4   5   5      113.23      132.24     11.80 o 
  -3   5   5      314.49      310.24     19.71 o 
  -2   5   5      302.99      335.42     16.57 o 
  -1   5   5     1629.13     1687.94     39.45 o 
   0   5   5        8.82        5.21     12.38 o 
   1   5   5      115.18       89.88     15.46 o 
   2   5   5       84.34       86.67     14.80 o 
   3   5   5      981.82      941.87     22.97 o 
   4   5   5      254.02      227.63     17.51 o 
   5   5   5      229.03      210.45     14.38 o 
   6   5   5      238.33      242.73     38.99 o 
   7   5   5      363.96      358.51     17.14 o 
   8   5   5        0.92       10.54     13.44 o 
   9   5   5      343.07      359.01     18.19 o 
  10   5   5      164.78      187.10     41.44 o 
  11   5   5      116.64       70.02     39.81 o 
  -8   6   5        0.16       13.37     21.74 o 
  -7   6   5        6.32        6.62     12.34 o 
  -6   6   5        0.52       -8.44      8.44 o 
  -5   6   5       13.28       33.06     13.62 o 
  -4   6   5      388.03      362.56     10.97 o 
  -3   6   5      231.49      266.11     15.81 o 
  -2   6   5      298.44      294.12     16.90 o 
  -1   6   5        0.68        4.51     17.35 o 
   0   6   5       23.09        9.45     13.33 o 
   1   6   5        6.32       -6.77     14.31 o 
   2   6   5      277.11      262.59     26.23 o 
   3   6   5      139.68      149.79     18.31 o 
   4   6   5      588.42      546.05     20.87 o 
   5   6   5      338.38      421.12     31.97 o 
   6   6   5      736.16      748.77     27.70 o 
   7   6   5       76.54       82.66     17.30 o 
   8   6   5      600.60      606.37     21.90 o 
   9   6   5       34.09       12.60     14.04 o 
  10   6   5      403.94      428.10     32.15 o 
  11   6   5      105.41      141.98     26.95 o 
  -7   7   5       69.38       64.30     15.91 o 
  -6   7   5       37.01       46.26      9.93 o 
  -5   7   5       58.77       62.03     15.61 o 
  -4   7   5      117.52      126.08     21.18 o 
  -3   7   5        6.12        7.73      6.92 o 
  -2   7   5      137.82      147.19     12.15 o 
  -1   7   5      140.02      160.74     15.82 o 
   0   7   5        4.61       -9.93     12.35 o 
   1   7   5       11.06       -9.80     15.12 o 
   2   7   5       14.99       21.11     15.83 o 
   3   7   5      706.19      714.12     26.28 o 
   4   7   5       70.29       55.46     19.60 o 
   5   7   5      611.00      508.80     28.33 o 
   6   7   5      185.57      146.43     15.93 o 
   7   7   5      310.17      325.26     45.22 o 
   8   7   5       10.88       20.92     12.46 o 
   9   7   5      554.00      565.60     23.54 o 
  10   7   5       33.71       45.89     15.00 o 
  11   7   5       65.16       82.78     28.27 o 
  -6   8   5        1.32        3.77      9.41 o 
  -5   8   5        2.60        2.02     11.59 o 
  -4   8   5       14.74        8.62      8.24 o 
  -3   8   5      171.61      221.96     17.50 o 
  -2   8   5      136.18      110.69     20.80 o 
  -1   8   5       27.68       20.98     19.06 o 
   0   8   5      106.38       97.41     19.37 o 
   1   8   5       26.64       20.72     15.70 o 
   2   8   5      486.26      499.86     34.65 o 
   3   8   5      181.98      212.12     31.58 o 
   4   8   5      137.38      128.88     22.66 o 
   5   8   5        5.01       -9.19     15.95 o 
   6   8   5      678.37      683.73     24.45 o 
   7   8   5       74.28       87.97     18.53 o 
   8   8   5       82.29       82.85     27.14 o 
   9   8   5       25.92       40.76     25.88 o 
  10   8   5       36.41       45.93     18.83 o 
  -5   9   5       20.30       21.37     10.40 o 
  -4   9   5       67.29       58.78     11.85 o 
  -3   9   5        0.17       26.11     10.89 o 
  -2   9   5       48.40       42.36     16.10 o 
  -1   9   5      213.80      181.74     13.99 o 
   0   9   5      156.27      102.99     81.15 o 
   1   9   5      730.01      720.88     24.84 o 
   2   9   5      440.11      467.07     26.58 o 
   3   9   5        1.23       27.27     13.16 o 
   4   9   5       15.18       22.09     13.08 o 
   5   9   5      495.93      536.64    118.71 o 
   6   9   5      219.33      250.00     22.35 o 
   7   9   5       34.50       39.20     14.49 o 
   8   9   5       15.25      -10.85     22.10 o 
   9   9   5       52.81       44.69     26.54 o 
  10   9   5        2.01      -13.46     20.68 o 
  -5  10   5       45.10       47.67     33.12 o 
  -4  10   5        6.76       15.25     10.16 o 
  -3  10   5       42.77       47.87     15.23 o 
  -2  10   5       21.15       21.18     13.44 o 
  -1  10   5       65.49       62.65     12.32 o 
   0  10   5       56.77       53.05     12.55 o 
   1  10   5       95.50       87.19     13.89 o 
   2  10   5      170.86      153.08     26.59 o 
   3  10   5      163.42      151.04     28.78 o 
   4  10   5        8.46        9.69     15.27 o 
   5  10   5      128.55      107.26     21.32 o 
   6  10   5       43.25       47.55     33.43 o 
   7  10   5       11.36       -9.72     16.28 o 
   8  10   5      106.38      101.83     18.32 o 
   9  10   5       12.76       30.13     19.39 o 
  -3  11   5        2.98       16.98     13.12 o 
  -2  11   5       15.37       38.30     14.04 o 
  -1  11   5       22.32       -6.45     17.87 o 
   0  11   5       16.70       31.63     11.04 o 
   1  11   5       48.29       41.38     13.21 o 
   2  11   5       41.87       61.59     14.04 o 
   3  11   5       16.42        5.46     17.70 o 
   4  11   5        0.80      -15.62     27.10 o 
   5  11   5       31.95       25.38     14.43 o 
   6  11   5       13.38       38.47     17.91 o 
   7  11   5      111.07      114.93     27.30 o 
   8  11   5       51.03       58.35     21.18 o 
  -2  12   5       12.47        7.80     10.56 o 
  -1  12   5       41.28       13.30     16.05 o 
   0  12   5        4.54       19.93     13.02 o 
   1  12   5        5.39       23.39     13.60 o 
   2  12   5        3.03        8.69     13.45 o 
   3  12   5       19.93       12.91     12.97 o 
   4  12   5       14.23      -10.70     12.94 o 
   5  12   5      171.38      194.88     17.99 o 
   6  12   5       13.45       20.19     12.43 o 
   7  12   5       79.80       94.57     14.87 o 
   1  13   5       14.78       -0.71     20.18 o 
   2  13   5       17.55       -2.78     19.39 o 
   3  13   5       51.35       41.09     38.00 o 
   4  13   5      147.64      156.46     38.90 o 
   5  13   5        1.68       22.17     15.16 o 
  -3 -11   6       85.33       79.22     27.20 o 
  -2 -11   6        7.85        7.64     11.76 o 
  -1 -11   6       35.77       -0.41     16.33 o 
   0 -11   6       14.57       26.85     19.50 o 
   1 -11   6       51.31       93.91     23.27 o 
   2 -11   6       30.52       25.82     36.24 o 
   3 -11   6        9.72       12.25     19.80 o 
  -5 -10   6       19.00       52.84     10.76 o 
  -4 -10   6       75.20       45.11     10.44 o 
  -3 -10   6      111.77       88.10     22.66 o 
  -2 -10   6       91.57      103.14     10.29 o 
  -1 -10   6       12.27        3.24      6.81 o 
   0 -10   6       25.94       28.34     16.94 o 
   1 -10   6       14.18       11.42     12.43 o 
   2 -10   6       51.17       50.06     18.50 o 
   3 -10   6       59.65       67.37     15.51 o 
   4 -10   6       24.81       54.90     15.36 o 
   5 -10   6       31.56       15.03     14.03 o 
  -6  -9   6        0.27       -2.99      7.30 o 
  -5  -9   6       95.83      110.53     33.42 o 
  -4  -9   6       26.16       17.61     12.40 o 
  -3  -9   6      367.59      448.01     34.91 o 
  -2  -9   6      114.70      100.46     13.08 o 
  -1  -9   6       10.21        9.64     10.41 o 
   0  -9   6      287.79      288.28     12.37 o 
   1  -9   6      384.55      362.73     21.61 o 
   2  -9   6       44.23       45.23     23.40 o 
   3  -9   6      244.08      269.71     39.55 o 
   4  -9   6       29.11       16.40     14.94 o 
   5  -9   6        7.60       -3.78     14.41 o 
   6  -9   6        1.93      -27.46     33.79 o 
  -7  -8   6       39.42       29.99     13.98 o 
  -6  -8   6       79.29       73.28     11.19 o 
  -5  -8   6       30.32       23.62      7.49 o 
  -4  -8   6      141.55       96.91     30.86 o 
  -3  -8   6       99.01       90.22     14.60 o 
  -2  -8   6      437.34      465.55     36.24 o 
  -1  -8   6       24.29       18.86      8.10 o 
   0  -8   6      232.19      261.32     11.47 o 
   1  -8   6       63.48       54.30      5.80 o 
   2  -8   6       65.61       69.74     15.85 o 
   3  -8   6       14.31       28.94     14.47 o 
   4  -8   6       50.68       29.20     40.88 o 
   5  -8   6       20.54       27.71     14.53 o 
   6  -8   6        9.98       28.38     28.89 o 
   7  -8   6       13.85       28.78     16.94 o 
  -7  -7   6      135.12      129.43     15.11 o 
  -6  -7   6       10.49       18.54     12.19 o 
  -5  -7   6      239.18      207.65     10.47 o 
  -4  -7   6        6.08       10.59      6.46 o 
  -3  -7   6      276.20      284.32     18.57 o 
  -2  -7   6       30.95       29.91     11.26 o 
  -1  -7   6      404.15      399.90     13.19 o 
   0  -7   6      336.78      353.09      9.14 o 
   1  -7   6       52.56       28.97      8.89 o 
   2  -7   6      235.34      250.23     15.08 o 
   3  -7   6      530.95      498.18     22.40 o 
   4  -7   6       32.05       27.33     13.98 o 
   5  -7   6       65.29       80.94     31.23 o 
   6  -7   6       17.06       15.52     15.31 o 
   7  -7   6      197.09      199.45     21.13 o 
   8  -7   6       56.61       74.41     30.32 o 
  -8  -6   6       75.53       80.09     14.76 o 
  -7  -6   6       57.12       53.07     21.11 o 
  -6  -6   6      447.65      431.21     20.08 o 
  -5  -6   6      501.52      426.10     11.05 o 
  -4  -6   6      105.91      109.57      8.28 o 
  -3  -6   6       14.72       13.10      4.60 o 
  -2  -6   6      263.67      264.82      7.03 o 
  -1  -6   6     1198.69     1171.37     36.79 o 
   0  -6   6       28.10       49.29      8.34 o 
   1  -6   6      128.29      116.06     12.42 o 
   2  -6   6      358.34      371.00     16.42 o 
   3  -6   6        0.01       -8.61     17.80 o 
   4  -6   6      367.91      352.52     19.96 o 
   5  -6   6       20.05        7.35     24.19 o 
   6  -6   6      311.10      282.52     30.66 o 
   7  -6   6        2.12        1.69      4.20 o 
   8  -6   6        6.78       26.23     24.40 o 
   9  -6   6        0.06      -13.98     13.98 o 
  -8  -5   6      107.31      107.64     18.73 o 
  -7  -5   6       45.56       45.63     14.52 o 
  -6  -5   6      245.13      237.42     23.35 o 
  -5  -5   6        1.42        5.00     24.29 o 
  -4  -5   6        7.19       22.70      9.31 o 
  -3  -5   6        5.83        9.54      6.03 o 
  -2  -5   6      159.54      170.71      8.68 o 
  -1  -5   6      249.86      249.07      7.59 o 
   0  -5   6       13.37       14.28      6.38 o 
   1  -5   6      366.16      339.19     20.57 o 
   2  -5   6      151.81      154.10     15.77 o 
   3  -5   6     1804.72     1846.26     33.58 o 
   4  -5   6      119.02      122.08     17.56 o 
   5  -5   6      481.51      466.27     23.89 o 
   6  -5   6      122.16      115.46      4.83 o 
   7  -5   6      383.90      358.82      7.26 o 
   8  -5   6        2.10        2.09      4.56 o 
   9  -5   6       68.26       63.50     17.56 o 
  10  -5   6        0.78       63.80     23.58 o 
  -8  -4   6       65.49       79.34     14.72 o 
  -7  -4   6      113.74      117.51     44.86 o 
  -6  -4   6        2.77        4.61     11.64 o 
  -5  -4   6      138.50      141.13     11.22 o 
  -4  -4   6      181.40      124.24     30.26 o 
  -3  -4   6      739.45      710.63     16.72 o 
  -2  -4   6      177.70      161.26      8.76 o 
  -1  -4   6      461.68      462.84      8.12 o 
   0  -4   6       90.35       82.74      3.51 o 
   1  -4   6      883.89      885.67     10.88 o 
   2  -4   6      481.14      485.77     21.84 o 
   3  -4   6      449.47      487.10     22.76 o 
   4  -4   6      708.39      706.35     27.56 o 
   5  -4   6       89.99       77.43      5.33 o 
   6  -4   6      104.01      111.14      5.53 o 
   7  -4   6        7.48       12.05      3.99 o 
   8  -4   6       56.11       68.16      5.65 o 
   9  -4   6        0.52       -1.02      6.52 o 
  10  -4   6       27.44       31.82     17.68 o 
  -9  -3   6       10.17        9.91     25.16 o 
  -8  -3   6      184.76      195.42     20.59 o 
  -7  -3   6       10.35        5.41     12.76 o 
  -6  -3   6      255.14      266.75     14.74 o 
  -5  -3   6      130.15      136.24     13.83 o 
  -4  -3   6      796.83      787.42     17.80 o 
  -3  -3   6      104.23      106.14     10.20 o 
  -2  -3   6     1548.79     1590.37     21.75 o 
  -1  -3   6      129.89      116.07     11.38 o 
   0  -3   6     1134.03     1153.84     13.57 o 
   1  -3   6       51.70       65.95      3.38 o 
   2  -3   6      722.99      698.08     35.52 o 
   3  -3   6     1423.96     1457.71     51.75 o 
   4  -3   6        1.40      -14.90     21.13 o 
   5  -3   6      279.10      291.64      5.96 o 
   6  -3   6        3.51        5.52      4.70 o 
   7  -3   6       80.16       95.52      9.55 o 
   8  -3   6      127.37      120.50     14.62 o 
   9  -3   6      230.04      249.39      9.57 o 
  10  -3   6       32.26       36.28      7.41 o 
  11  -3   6       19.27       12.50      7.78 o 
  -9  -2   6       48.29       59.40     27.79 o 
  -8  -2   6       40.03       30.85     13.24 o 
  -7  -2   6      143.66      176.71     20.06 o 
  -6  -2   6       70.88       84.97     14.65 o 
  -5  -2   6      583.99      612.24     41.75 o 
  -4  -2   6       26.81       29.89      6.72 o 
  -3  -2   6     1330.12     1396.66     51.29 o 
  -2  -2   6      238.10      233.75      7.79 o 
  -1  -2   6     1988.49     2034.01     32.47 o 
   0  -2   6      211.33      200.12     10.56 o 
   1  -2   6     3220.79     3449.95     62.72 o 
   2  -2   6      234.36      286.99      5.77 o 
   3  -2   6      638.80      575.49     20.31 o 
   4  -2   6      745.20      740.84      7.88 o 
   5  -2   6      452.97      463.27      9.40 o 
   6  -2   6        1.32       -1.36      7.03 o 
   7  -2   6      416.02      389.21     12.25 o 
   8  -2   6      374.95      359.52     23.40 o 
   9  -2   6      146.46      154.22      6.90 o 
  10  -2   6       34.01       13.13      6.15 o 
  11  -2   6        8.14       -0.23      8.68 o 
  -9  -1   6       20.65        8.37     21.59 o 
  -8  -1   6       54.10       77.91     17.58 o 
  -7  -1   6        3.35       -6.92     14.39 o 
  -6  -1   6      199.04      207.01     20.52 o 
  -5  -1   6       95.90       96.87     16.64 o 
  -4  -1   6      139.99      139.43     15.41 o 
  -3  -1   6       53.16       88.12      8.47 o 
  -2  -1   6     5140.87     5382.81     71.54 o 
  -1  -1   6      651.09      627.43      8.94 o 
   0  -1   6      597.31      581.41     10.18 o 
   1  -1   6     1104.35     1122.54     12.29 o 
   2  -1   6       15.71        5.39      2.89 o 
   3  -1   6      220.58      239.01      6.75 o 
   4  -1   6      809.42      790.93     11.32 o 
   5  -1   6      480.97      512.08     10.71 o 
   6  -1   6      388.79      380.23     17.96 o 
   7  -1   6        0.78       -4.88      4.88 o 
   8  -1   6      530.49      575.96     15.46 o 
   9  -1   6        8.41       14.15      6.10 o 
  10  -1   6      198.41      217.04     10.79 o 
  11  -1   6       37.90       15.38     13.75 o 
  -9   0   6       17.78       41.88     18.70 o 
  -8   0   6        5.56        1.74     30.42 o 
  -7   0   6      183.81      223.95     24.09 o 
  -6   0   6      138.46      170.67     20.93 o 
  -5   0   6       72.00       70.94     17.15 o 
  -4   0   6        4.02        6.37      3.62 o 
  -3   0   6     1295.10     1342.00     56.65 o 
  -2   0   6        6.65        7.63      8.13 o 
  -1   0   6      399.81      379.53     15.46 o 
   0   0   6       63.97       56.94      9.98 o 
   1   0   6      543.41      502.38     10.40 o 
   2   0   6     1177.95     1348.29     18.59 o 
   3   0   6     3680.45     3785.98     48.80 o 
   4   0   6      133.08      122.87      8.87 o 
   5   0   6     1126.10     1112.87     21.59 o 
   6   0   6        4.41       17.35      8.68 o 
   7   0   6       37.16       45.71      9.71 o 
   8   0   6       31.94       45.46     13.98 o 
   9   0   6      138.68      137.88     16.59 o 
  10   0   6        1.00      -11.38     13.41 o 
  11   0   6       57.49       50.64      8.31 o 
  -9   1   6        0.37      -13.78     21.44 o 
  -8   1   6        7.27      -11.64     18.88 o 
  -7   1   6       67.70       46.34     19.50 o 
  -6   1   6       76.11       89.11     19.29 o 
  -5   1   6       57.75      111.46     18.88 o 
  -4   1   6      216.07      218.62     25.03 o 
  -3   1   6       17.35       11.47     11.02 o 
  -2   1   6     1021.64     1024.66     22.86 o 
  -1   1   6      525.19      485.87     26.54 o 
   0   1   6      622.63      565.52     27.15 o 
   1   1   6      381.63      394.27     11.91 o 
   2   1   6     1692.68     1625.31     21.92 o 
   3   1   6      967.01      977.30     30.83 o 
   4   1   6     2845.51     2866.00     44.09 o 
   5   1   6       15.74       28.93      7.65 o 
   6   1   6      647.43      640.27     16.00 o 
   7   1   6       18.64       37.36     20.41 o 
   8   1   6      265.21      283.76     17.45 o 
   9   1   6       33.49       25.87      8.54 o 
  10   1   6       93.94       89.59     11.18 o 
  11   1   6       66.00       54.90     12.99 o 
  12   1   6        6.13       26.88     22.10 o 
  -8   2   6        9.37        9.08     19.19 o 
  -7   2   6       51.63       56.55     21.03 o 
  -6   2   6      199.63      205.68     23.89 o 
  -5   2   6      100.21       70.93     45.12 o 
  -4   2   6      694.51      716.20     25.77 o 
  -3   2   6        1.35        9.36      9.10 o 
  -2   2   6      127.78      149.43     21.33 o 
  -1   2   6      753.89      756.43     31.03 o 
   0   2   6     3668.47     3581.53     48.58 o 
   1   2   6      173.17      137.42     10.67 o 
   2   2   6      320.94      282.93     12.71 o 
   3   2   6     1208.98     1188.47     23.11 o 
   4   2   6      135.41      107.99     14.34 o 
   5   2   6      877.70      813.86     18.76 o 
   6   2   6      214.94      222.38     13.12 o 
   7   2   6      297.64      297.09     18.63 o 
   8   2   6      104.94      119.63     27.66 o 
   9   2   6      155.20      194.65     18.17 o 
  10   2   6       30.11       -1.53     12.86 o 
  11   2   6      133.70      186.78     28.84 o 
  12   2   6        1.73       11.02     26.95 o 
  -8   3   6        0.03       31.85     22.56 o 
  -7   3   6      116.84      102.69     40.52 o 
  -6   3   6        0.14      -17.86     17.86 o 
  -5   3   6      308.93      338.23     12.50 o 
  -4   3   6       91.59       32.88     24.56 o 
  -3   3   6      238.16      211.23     17.86 o 
  -2   3   6       85.00      102.97     13.22 o 
  -1   3   6       15.24       30.84      8.94 o 
   0   3   6      688.40      686.94     19.97 o 
   1   3   6      918.97      901.94     19.05 o 
   2   3   6     1758.63     1753.91     33.34 o 
   3   3   6       20.44       30.70      8.44 o 
   4   3   6     5132.90     5114.52     71.44 o 
   5   3   6       32.03       34.74      8.70 o 
   6   3   6      205.54      210.43     14.75 o 
   7   3   6      140.21      133.06     26.69 o 
   8   3   6      166.51      191.27     28.38 o 
   9   3   6        3.35      -26.44     26.44 o 
  10   3   6      262.41      279.38     23.07 o 
  11   3   6        3.46       29.50     17.15 o 
  12   3   6       80.19       36.03     19.70 o 
  -8   4   6       19.98       11.53     37.97 o 
  -7   4   6       37.16        5.00     32.77 o 
  -6   4   6       15.88        8.73      8.09 o 
  -5   4   6       60.16       54.33     11.92 o 
  -4   4   6      708.96      711.88     14.27 o 
  -3   4   6      100.65       85.24     17.10 o 
  -2   4   6      113.26       99.53     12.77 o 
  -1   4   6     1343.36     1339.71     33.33 o 
   0   4   6     2964.96     3018.55     64.24 o 
   1   4   6       11.80       13.61     16.54 o 
   2   4   6      340.15      308.74     28.17 o 
   3   4   6     1785.34     1724.24     30.63 o 
   4   4   6      445.56      440.38     16.29 o 
   5   4   6      218.23      194.10     22.91 o 
   6   4   6       25.22       13.85     12.59 o 
   7   4   6      153.87      143.01     16.59 o 
   8   4   6       51.39       67.03     19.71 o 
   9   4   6      483.97      477.26     34.86 o 
  10   4   6       99.32      116.67     20.82 o 
  11   4   6       69.75       75.02     21.44 o 
  12   4   6       21.25       23.37     35.93 o 
  -8   5   6        3.67       13.78     39.81 o 
  -7   5   6       28.69      -10.31     35.22 o 
  -6   5   6        0.03        1.49      9.49 o 
  -5   5   6      318.72      310.13     12.14 o 
  -4   5   6      254.90      266.57     12.96 o 
  -3   5   6      264.12      292.86     23.02 o 
  -2   5   6      162.48      155.63     19.12 o 
  -1   5   6      728.97      744.04     22.67 o 
   0   5   6       16.79       39.79     14.19 o 
   1   5   6        7.22        1.06      9.91 o 
   2   5   6       12.55       27.36     11.50 o 
   3   5   6      253.26      234.28     18.82 o 
   4   5   6      488.23      500.98     30.47 o 
   5   5   6        4.99        5.86     10.19 o 
   6   5   6        4.05       -1.27     12.86 o 
   7   5   6       81.23       80.87     16.52 o 
   8   5   6      279.58      290.37     16.17 o 
   9   5   6      316.56      351.82     23.63 o 
  10   5   6       99.01       89.93     37.36 o 
  11   5   6       43.59       41.44     20.72 o 
  -7   6   6        0.47       -4.34     17.86 o 
  -6   6   6      135.16      128.71     13.50 o 
  -5   6   6       67.24       60.92      9.96 o 
  -4   6   6      173.45      181.69     11.87 o 
  -3   6   6      279.73      267.52     10.71 o 
  -2   6   6     1128.93     1170.95     29.93 o 
  -1   6   6        2.45       17.15     11.62 o 
   0   6   6      832.88      799.46     27.20 o 
   1   6   6       30.33       22.55     12.80 o 
   2   6   6      316.08      328.23     35.78 o 
   3   6   6       89.03       95.75     14.86 o 
   4   6   6       26.33       28.90     12.69 o 
   5   6   6        4.29       -6.25     11.37 o 
   6   6   6     1095.58     1102.07     45.26 o 
   7   6   6       12.04       14.62     14.34 o 
   8   6   6        9.12        1.71     14.34 o 
   9   6   6        0.61        8.42     13.72 o 
  10   6   6       83.43      126.42     15.67 o 
  11   6   6       72.65       74.21     24.40 o 
  -6   7   6        1.85        6.34      6.16 o 
  -5   7   6      174.18      208.73     10.09 o 
  -4   7   6       11.75       23.70      7.35 o 
  -3   7   6      229.05      263.39     19.81 o 
  -2   7   6      288.74      326.63     59.61 o 
  -1   7   6      274.16      287.06     31.49 o 
   0   7   6        2.19        1.17     11.79 o 
   1   7   6       57.51       54.09     14.26 o 
   2   7   6      336.50      403.86     32.97 o 
   3   7   6        5.49      -15.43     26.74 o 
   4   7   6      141.55      154.81     20.14 o 
   5   7   6      635.26      570.85     23.53 o 
   6   7   6       60.61       36.72     13.36 o 
   7   7   6      170.55      189.32     18.02 o 
   8   7   6       12.10       11.56     14.37 o 
   9   7   6       90.15       87.83     15.42 o 
  10   7   6      173.45      163.72     31.11 o 
  11   7   6      206.97      193.74     54.30 o 
  -6   8   6      102.62       92.59     13.50 o 
  -5   8   6       15.20       25.53     10.76 o 
  -4   8   6        8.23       -9.56     12.55 o 
  -3   8   6       40.71       50.71      9.05 o 
  -2   8   6        7.26       14.60      9.45 o 
  -1   8   6        1.20      -13.93     21.28 o 
   0   8   6       82.39      105.58     18.14 o 
   1   8   6       10.12       -0.39     14.67 o 
   2   8   6      154.99      187.97     23.32 o 
   3   8   6      187.44      203.35     22.43 o 
   4   8   6      514.31      538.00     24.08 o 
   5   8   6       19.37       10.57     12.63 o 
   6   8   6     1446.21     1428.76     35.43 o 
   7   8   6      108.43      138.02     44.25 o 
   8   8   6       93.95      137.09     31.90 o 
   9   8   6        1.58      -10.86     13.49 o 
  10   8   6      232.34      253.89     21.30 o 
  -5   9   6        1.81       -9.79     16.26 o 
  -4   9   6       11.11        9.72     11.28 o 
  -3   9   6        0.29        2.55      8.04 o 
  -2   9   6        2.19       -3.39      9.38 o 
  -1   9   6      198.71      228.22     15.89 o 
   0   9   6       32.14       23.57     15.42 o 
   1   9   6       69.85       47.09     24.92 o 
   2   9   6      538.24      501.50     38.53 o 
   3   9   6      154.08      124.89     16.67 o 
   4   9   6       30.87        3.54     21.61 o 
   5   9   6      498.69      507.73     33.84 o 
   6   9   6      269.93      287.70     23.71 o 
   7   9   6        3.80       -5.58     22.98 o 
   8   9   6       11.83        7.08     17.62 o 
   9   9   6       77.21      148.38     44.20 o 
  10   9   6       23.65        6.42     26.64 o 
  -4  10   6        8.77       32.62     16.85 o 
  -3  10   6       26.76       12.56     12.78 o 
  -2  10   6       52.03       57.21     13.00 o 
  -1  10   6       33.07       60.29     27.42 o 
   0  10   6       62.00       36.31     11.48 o 
   1  10   6      539.13      581.95     24.35 o 
   2  10   6       15.48        5.88     16.57 o 
   3  10   6        1.91        2.16     15.93 o 
   4  10   6      369.13      386.44     22.00 o 
   5  10   6      306.14      330.22     21.49 o 
   6  10   6       38.36       25.12     14.93 o 
   7  10   6        0.62       22.14     19.16 o 
   8  10   6       74.46       52.66     29.20 o 
   9  10   6        0.34       24.29     28.89 o 
  -3  11   6        6.15       14.18     23.31 o 
  -2  11   6        6.39       14.59     10.71 o 
  -1  11   6       43.16       35.97     11.46 o 
   0  11   6      133.56      123.49     21.43 o 
   1  11   6        1.14       20.08     13.59 o 
   2  11   6      123.30      132.38     17.86 o 
   3  11   6       57.85       75.01     16.38 o 
   4  11   6      191.99      213.22     24.40 o 
   5  11   6       70.12       29.82     28.02 o 
   6  11   6       12.82       36.04     18.83 o 
   7  11   6       60.29       61.80     23.26 o 
   8  11   6       46.64       33.45     22.90 o 
  -1  12   6        3.51       51.72     27.32 o 
   0  12   6       32.27       36.06     13.87 o 
   1  12   6       73.73       69.47     23.47 o 
   2  12   6        0.07       -4.62     14.77 o 
   3  12   6       49.25       70.18     16.95 o 
   4  12   6        5.15       24.88     14.55 o 
   5  12   6        8.97       33.59     20.98 o 
   6  12   6      124.05      103.71     29.04 o 
   7  12   6        5.92      -10.51     28.89 o 
   2  13   6        1.55       -5.99     12.13 o 
   3  13   6        0.13       -8.20     16.20 o 
   4  13   6       15.81       14.59     14.89 o 
  -1 -11   7        0.57       17.66     18.17 o 
   0 -11   7        8.14      -15.62     19.29 o 
   1 -11   7       13.28       19.70     20.01 o 
   2 -11   7      229.18      225.99     28.78 o 
  -4 -10   7       31.96       32.66     15.00 o 
  -3 -10   7        4.15       -6.03      6.04 o 
  -2 -10   7        2.43       -1.96      6.11 o 
  -1 -10   7      113.59      145.05     21.44 o 
   0 -10   7       75.17       78.09     20.21 o 
   1 -10   7       96.01      117.06     16.29 o 
   2 -10   7       91.86      133.55     33.28 o 
   3 -10   7       69.72       54.64     19.76 o 
   4 -10   7        4.32        3.62     13.50 o 
  -5  -9   7       24.82       21.73      7.70 o 
  -4  -9   7       16.10       18.59     11.55 o 
  -3  -9   7       89.30      109.08     23.52 o 
  -2  -9   7       56.83       61.74      8.06 o 
  -1  -9   7      112.15       96.92      6.04 o 
   0  -9   7        7.30        5.25      7.48 o 
   1  -9   7       68.03       62.92     25.06 o 
   2  -9   7      165.09      175.82     16.60 o 
   3  -9   7       47.80       36.04     16.31 o 
   4  -9   7      166.00      166.24     16.96 o 
   5  -9   7       68.61      103.91     22.35 o 
   6  -9   7       20.45       48.18     20.72 o 
  -6  -8   7       97.57       65.65     16.43 o 
  -5  -8   7       26.55       29.18      7.60 o 
  -4  -8   7      111.04      120.57     21.46 o 
  -3  -8   7       10.92       16.90      6.79 o 
  -2  -8   7      202.84      193.61      9.58 o 
  -1  -8   7      116.63      114.40      8.01 o 
   0  -8   7      138.67      123.09     11.58 o 
   1  -8   7      539.14      569.42     24.88 o 
   2  -8   7      193.96      215.67     28.89 o 
   3  -8   7       31.07       25.80     40.88 o 
   4  -8   7       63.13       69.30     14.80 o 
   5  -8   7       86.97       66.65     19.80 o 
   6  -8   7        7.91       -4.29     16.23 o 
   7  -8   7       18.23       75.53     35.11 o 
  -7  -7   7       94.26       85.74     33.28 o 
  -6  -7   7        0.99        7.48     11.77 o 
  -5  -7   7       39.54       35.31     13.42 o 
  -4  -7   7        1.02        9.31      6.53 o 
  -3  -7   7      308.29      303.11     17.31 o 
  -2  -7   7       76.44       68.11      6.82 o 
  -1  -7   7      532.67      546.37      8.48 o 
   0  -7   7       41.75       38.70      4.96 o 
   1  -7   7      469.41      420.83     42.56 o 
   2  -7   7       10.34        4.80     14.34 o 
   3  -7   7      215.04      231.71     15.70 o 
   4  -7   7       35.48       37.05     17.25 o 
   5  -7   7        0.80      -16.03     16.03 o 
   6  -7   7       87.57       76.86     18.68 o 
   7  -7   7       20.40       11.74     27.25 o 
   8  -7   7       92.51       75.74     19.60 o 
  -7  -6   7        1.21       24.29     20.13 o 
  -6  -6   7      132.50       92.24     35.42 o 
  -5  -6   7       23.09       36.72     25.62 o 
  -4  -6   7      385.32      375.78     15.67 o 
  -3  -6   7       11.09        9.32      7.26 o 
  -2  -6   7      667.46      652.89     15.06 o 
  -1  -6   7      853.11      830.23     12.61 o 
   0  -6   7      530.74      517.57     14.60 o 
   1  -6   7      189.96      164.72      9.92 o 
   2  -6   7      228.34      259.66     37.61 o 
   3  -6   7        8.42       18.48     15.21 o 
   4  -6   7       21.75       27.15     15.92 o 
   5  -6   7      181.17      248.04     22.05 o 
   6  -6   7      185.70      227.83     22.15 o 
   7  -6   7       83.81       92.38     31.95 o 
   8  -6   7      137.68      164.54     20.11 o 
   9  -6   7       14.20       52.98     16.33 o 
  -7  -5   7       74.89       53.45     15.44 o 
  -6  -5   7      137.48      109.26     20.75 o 
  -5  -5   7      188.11      195.08     12.35 o 
  -4  -5   7      195.62      196.68     12.87 o 
  -3  -5   7      288.23      285.62      9.01 o 
  -2  -5   7        1.38        3.37      5.39 o 
  -1  -5   7       20.37       21.18      6.53 o 
   0  -5   7       35.92       34.32      6.69 o 
   1  -5   7      985.64      938.55     24.47 o 
   2  -5   7        8.41       -6.74     13.17 o 
   3  -5   7      621.68      593.35     27.36 o 
   4  -5   7       34.75       45.93     15.72 o 
   5  -5   7      216.76      240.89     20.31 o 
   6  -5   7        0.05        8.57     13.27 o 
   7  -5   7      207.31      179.60     17.26 o 
   8  -5   7        0.30        9.59     13.58 o 
   9  -5   7       83.19      136.88     17.86 o 
  10  -5   7        6.45       12.45     13.27 o 
  -8  -4   7        7.80       10.87     15.31 o 
  -7  -4   7        7.60       -0.37     16.08 o 
  -6  -4   7       37.58       53.41     11.04 o 
  -5  -4   7      169.70      178.45     12.15 o 
  -4  -4   7       84.99      105.69      6.31 o 
  -3  -4   7        6.83       14.11      8.41 o 
  -2  -4   7      181.28      163.65      9.21 o 
  -1  -4   7      555.45      550.85     19.79 o 
   0  -4   7      345.30      339.29     19.39 o 
   1  -4   7      699.61      693.19      8.38 o 
   2  -4   7      677.24      708.39     26.33 o 
   3  -4   7      244.43      237.01     33.58 o 
   4  -4   7     1154.87     1240.40     56.85 o 
   5  -4   7        0.42        9.90     13.37 o 
   6  -4   7       37.16       36.64     14.39 o 
   7  -4   7       51.35       58.81      4.86 o 
   8  -4   7       39.97       39.98      5.35 o 
   9  -4   7       13.13        2.64      4.59 o 
  10  -4   7       43.43       48.18     13.88 o 
  -8  -3   7       31.09       67.95     15.05 o 
  -7  -3   7        8.09        8.24     20.87 o 
  -6  -3   7        6.44        5.59     25.16 o 
  -5  -3   7       22.97       20.07     11.18 o 
  -4  -3   7      220.41      220.87     19.06 o 
  -3  -3   7      230.61      215.14      8.44 o 
  -2  -3   7      167.99      173.90     10.02 o 
  -1  -3   7      590.39      597.12     13.66 o 
   0  -3   7      189.19      188.20      7.40 o 
   1  -3   7      263.72      257.29     10.79 o 
   2  -3   7      868.80      855.17     27.05 o 
   3  -3   7     2195.31     2215.92     51.45 o 
   4  -3   7      167.17      189.86     18.07 o 
   5  -3   7      498.71      509.25     24.19 o 
   6  -3   7        5.56        7.21      3.72 o 
   7  -3   7      485.98      488.79     10.23 o 
   8  -3   7       99.42      108.27      6.13 o 
   9  -3   7      133.93      126.92      7.37 o 
  10  -3   7        0.80        0.57      6.30 o 
  11  -3   7       23.32       31.97      8.10 o 
  -8  -2   7        0.53       15.55     18.22 o 
  -7  -2   7       39.40       23.25     20.75 o 
  -6  -2   7       22.58       32.15     10.97 o 
  -5  -2   7      221.45      251.10     19.80 o 
  -4  -2   7        7.07        5.59      6.31 o 
  -3  -2   7     1087.74     1081.21     72.98 o 
  -2  -2   7      115.84      111.64     14.65 o 
  -1  -2   7      971.49      947.68     15.55 o 
   0  -2   7     1096.00     1141.50     23.76 o 
   1  -2   7     1127.87     1106.30     15.33 o 
   2  -2   7      491.30      468.47     12.50 o 
   3  -2   7      624.16      601.21     37.05 o 
   4  -2   7     1080.75     1066.41     15.31 o 
   5  -2   7      330.74      333.90      6.53 o 
   6  -2   7      564.68      554.94     10.44 o 
   7  -2   7      410.49      415.18     17.12 o 
   8  -2   7       74.29       91.36     11.62 o 
   9  -2   7       85.07       97.81     16.22 o 
  10  -2   7       77.63       62.61      8.08 o 
  11  -2   7       20.88        8.25     12.35 o 
  -8  -1   7       26.08       55.82     14.68 o 
  -7  -1   7       41.66       30.42     18.17 o 
  -6  -1   7        9.87       16.33     15.72 o 
  -5  -1   7       51.83       44.81     15.92 o 
  -4  -1   7      269.32      295.39     20.93 o 
  -3  -1   7       85.39       80.38      9.43 o 
  -2  -1   7     1396.38     1359.89     36.70 o 
  -1  -1   7      408.78      438.12      8.64 o 
   0  -1   7      647.57      625.74     10.21 o 
   1  -1   7       77.01       86.06      5.32 o 
   2  -1   7      395.06      365.88      8.11 o 
   3  -1   7     2528.49     2674.92     26.46 o 
   4  -1   7      212.13      223.82      6.63 o 
   5  -1   7       19.52       24.55      8.22 o 
   6  -1   7      589.05      565.53     40.01 o 
   7  -1   7     1242.91     1210.31     22.66 o 
   8  -1   7      370.22      393.46      9.85 o 
   9  -1   7      224.12      216.45     12.57 o 
  10  -1   7       35.81       21.90      7.89 o 
  11  -1   7       14.98       11.57     12.64 o 
  -8   0   7        3.74      -20.52     20.52 o 
  -7   0   7       43.51       67.67     20.31 o 
  -6   0   7      104.01       99.01     20.31 o 
  -5   0   7      432.03      463.21     26.23 o 
  -4   0   7       13.19       12.50      5.97 o 
  -3   0   7      892.94      892.10     19.09 o 
  -2   0   7       66.99       61.59      5.91 o 
  -1   0   7      186.79      192.39     11.31 o 
   0   0   7      253.11      269.83      8.62 o 
   1   0   7     1845.91     1737.27     24.81 o 
   2   0   7      566.03      528.25     10.91 o 
   3   0   7      144.13      134.60      6.56 o 
   4   0   7      213.83      232.99      6.60 o 
   5   0   7      703.48      641.53     13.48 o 
   6   0   7       79.96       81.76      7.91 o 
   7   0   7     1843.17     1909.08     54.41 o 
   8   0   7        0.88        0.69      7.96 o 
   9   0   7      233.49      257.24     22.61 o 
  10   0   7       16.26       18.24      5.96 o 
  11   0   7       19.96       12.04      8.32 o 
  -8   1   7       22.56       54.10     40.83 o 
  -7   1   7       23.68      -12.35     32.26 o 
  -6   1   7       66.91       -0.41     26.85 o 
  -5   1   7       59.91       66.25     31.85 o 
  -4   1   7      327.97      326.76     26.47 o 
  -3   1   7      198.26      196.68     15.94 o 
  -2   1   7      270.74      245.96     12.47 o 
  -1   1   7       20.06       17.66      9.59 o 
   0   1   7      150.79      136.42     24.80 o 
   1   1   7      828.46      840.46     23.17 o 
   2   1   7     1125.92     1133.08     25.45 o 
   3   1   7     1431.87     1575.84     24.58 o 
   4   1   7      189.80      160.99     15.62 o 
   5   1   7        9.44       16.82      8.27 o 
   6   1   7      996.86      971.98     32.71 o 
   7   1   7       40.71       40.38     20.26 o 
   8   1   7       83.90      147.29     14.49 o 
   9   1   7       81.76       76.86     23.78 o 
  10   1   7      257.32      240.73     23.32 o 
  11   1   7       12.54       -3.38      8.21 o 
  12   1   7       26.50       33.71     28.84 o 
  -8   2   7       18.30       24.50     38.89 o 
  -7   2   7       84.65      124.73     23.68 o 
  -6   2   7      238.96      296.12     26.64 o 
  -5   2   7      266.89      335.21     43.99 o 
  -4   2   7        0.64      -14.94     17.20 o 
  -3   2   7      209.13      236.66     17.74 o 
  -2   2   7       66.20       64.51     18.53 o 
  -1   2   7       73.08       70.73     12.42 o 
   0   2   7        2.10        4.72      7.14 o 
   1   2   7      625.58      638.52     15.05 o 
   2   2   7       10.26       16.23     12.72 o 
   3   2   7      972.98      954.88     21.21 o 
   4   2   7      326.24      350.00     19.50 o 
   5   2   7      528.41      493.47     21.79 o 
   6   2   7      457.03      500.41     17.51 o 
   7   2   7      572.85      578.23     17.84 o 
   8   2   7       23.09        6.29      8.55 o 
   9   2   7      518.02      483.62     23.58 o 
  10   2   7       36.09       54.41     15.41 o 
  11   2   7       48.51       45.98     14.97 o 
  12   2   7        1.99       -6.21     11.89 o 
  -8   3   7       27.19      -10.72     22.56 o 
  -7   3   7       86.52       89.01     24.09 o 
  -6   3   7       38.58       58.18     20.82 o 
  -5   3   7      197.15      198.73      7.81 o 
  -4   3   7       20.99       18.00     10.93 o 
  -3   3   7      308.34      288.06     36.49 o 
  -2   3   7      376.99      370.20     20.06 o 
  -1   3   7       61.41       54.50     10.71 o 
   0   3   7      482.67      498.71     23.12 o 
   1   3   7      126.25      103.10     14.39 o 
   2   3   7       24.90       22.92      8.75 o 
   3   3   7       25.16       20.01     10.76 o 
   4   3   7     1505.13     1491.75     30.66 o 
   5   3   7        1.15       -1.76     13.58 o 
   6   3   7      225.55      201.72     15.66 o 
   7   3   7      257.57      278.80     24.50 o 
   8   3   7      254.40      277.99     18.58 o 
   9   3   7      225.99      182.98     15.05 o 
  10   3   7      559.94      537.83     27.36 o 
  11   3   7       20.93       20.41     16.64 o 
  12   3   7        1.12       17.76     17.96 o 
  -7   4   7        4.16       -3.27     20.11 o 
  -6   4   7       30.35       33.23     13.65 o 
  -5   4   7        9.69       18.58      7.36 o 
  -4   4   7      170.39      215.42     18.64 o 
  -3   4   7       96.50       84.58     13.44 o 
  -2   4   7       14.90       33.46     15.87 o 
  -1   4   7      420.36      439.72     18.19 o 
   0   4   7      847.46      855.60     26.71 o 
   1   4   7        2.07       15.52     15.21 o 
   2   4   7       81.08       92.28     15.43 o 
   3   4   7     1466.38     1532.45     35.79 o 
   4   4   7      442.44      450.91     29.43 o 
   5   4   7       69.82       50.74     11.09 o 
   6   4   7       58.44       71.16     19.74 o 
   7   4   7       87.52      102.11     20.78 o 
   8   4   7       12.69       16.40     18.58 o 
   9   4   7      584.94      534.00     32.20 o 
  10   4   7        6.76       -3.16     15.52 o 
  11   4   7       87.89       17.25     31.13 o 
  12   4   7        9.93        0.51     29.81 o 
  -7   5   7       20.93       21.64     23.17 o 
  -6   5   7        6.86       11.38     13.17 o 
  -5   5   7       25.25       23.34      7.83 o 
  -4   5   7        9.51       12.54      6.88 o 
  -3   5   7      478.40      463.34     26.23 o 
  -2   5   7       41.69       41.78     12.70 o 
  -1   5   7       60.96       51.12     17.06 o 
   0   5   7      123.01      148.85     19.19 o 
   1   5   7      261.00      280.48     17.51 o 
   2   5   7      205.06      199.89     19.53 o 
   3   5   7      796.83      783.59     39.44 o 
   4   5   7      451.61      408.91     40.01 o 
   5   5   7       62.48       50.84     14.76 o 
   6   5   7      379.62      388.86     24.19 o 
   7   5   7        7.92       -1.48      9.61 o 
   8   5   7      718.18      693.44     21.46 o 
   9   5   7       19.68       34.50     18.63 o 
  10   5   7       97.59      136.53     36.64 o 
  11   5   7        2.71       19.70     19.70 o 
  -7   6   7       17.81        6.43     40.63 o 
  -6   6   7        4.50        1.76     23.37 o 
  -5   6   7       25.30       11.72      6.34 o 
  -4   6   7      152.97      141.36     17.10 o 
  -3   6   7        0.13       12.02     11.57 o 
  -2   6   7       81.86       76.13     18.48 o 
  -1   6   7      187.96      182.00     16.95 o 
   0   6   7      789.27      783.02     32.07 o 
   1   6   7        1.86        8.51     14.40 o 
   2   6   7       47.78       61.41     14.14 o 
   3   6   7       21.14       21.00     12.74 o 
   4   6   7      635.42      570.80     28.04 o 
   5   6   7       29.68       21.35     12.57 o 
   6   6   7      147.11      143.65     17.98 o 
   7   6   7      248.82      226.84     28.01 o 
   8   6   7       27.49       25.14     13.68 o 
   9   6   7       59.85      119.26     43.69 o 
  10   6   7       78.25      101.33     19.05 o 
  11   6   7       47.22        3.37     34.71 o 
  -6   7   7        1.57        6.56     16.26 o 
  -5   7   7       35.38       29.27     15.36 o 
  -4   7   7        0.46       -3.85      8.83 o 
  -3   7   7      119.30      137.16     21.61 o 
  -2   7   7        5.49       14.24     16.08 o 
  -1   7   7      252.28      237.10     29.65 o 
   0   7   7        3.09        9.68     16.20 o 
   1   7   7      186.02      153.53     17.28 o 
   2   7   7       33.14       48.92     26.18 o 
   3   7   7       61.30       71.30     15.37 o 
   4   7   7       52.09       50.88     26.02 o 
   5   7   7      355.44      312.28     19.98 o 
   6   7   7       30.11       28.41     16.67 o 
   7   7   7       10.37       12.90     21.38 o 
   8   7   7      142.93      150.95     27.85 o 
   9   7   7       48.72       55.07     14.49 o 
  10   7   7       25.58       26.39     16.31 o 
  11   7   7       18.58       26.72     25.16 o 
  -5   8   7        0.23       11.18      7.90 o 
  -4   8   7      141.02      146.71     27.83 o 
  -3   8   7        5.73       -3.09     11.57 o 
  -2   8   7       76.20       48.68     18.53 o 
  -1   8   7       85.40       93.26     18.01 o 
   0   8   7       88.50       89.06     26.83 o 
   1   8   7        8.53       12.27     15.23 o 
   2   8   7       33.72       34.50     17.77 o 
   3   8   7        0.49       13.37     13.42 o 
   4   8   7      566.85      590.92     24.22 o 
   5   8   7      105.30       98.15     32.56 o 
   6   8   7      442.00      418.58     36.86 o 
   7   8   7       25.62       22.86     13.73 o 
   8   8   7        1.10      -12.42     13.24 o 
   9   8   7       64.86       47.52     26.71 o 
  10   8   7      167.20      240.35     59.97 o 
  -4   9   7       48.26       48.05      9.62 o 
  -3   9   7       13.39       -1.78     14.21 o 
  -2   9   7        3.95        2.47     10.41 o 
  -1   9   7        4.60      -13.95     25.42 o 
   0   9   7       24.57       12.51     17.26 o 
   1   9   7       36.30       51.17     14.89 o 
   2   9   7       58.73       48.21     17.92 o 
   3   9   7      474.10      498.12     40.24 o 
   4   9   7       44.65       46.01     15.37 o 
   5   9   7      221.84      230.41     19.80 o 
   6   9   7        8.34       30.56     26.03 o 
   7   9   7       38.54       57.36     15.69 o 
   8   9   7       18.24       29.58     17.33 o 
   9   9   7      323.02      329.42     50.32 o 
  10   9   7        0.07       17.84     28.06 o 
  -3  10   7       12.11       43.40     31.86 o 
  -2  10   7       88.09      163.83     20.06 o 
  -1  10   7       17.89       11.39     20.03 o 
   0  10   7        8.13       28.62     18.29 o 
   1  10   7        0.24        5.09     16.58 o 
   2  10   7      314.33      280.21     21.17 o 
   3  10   7       21.07       28.01     14.87 o 
   4  10   7      237.22      215.68     20.13 o 
   5  10   7        0.57       11.57     24.85 o 
   6  10   7      120.21      158.79     30.01 o 
   7  10   7        7.19       39.42     15.84 o 
   8  10   7       55.81       57.75     17.73 o 
   9  10   7        7.47       -0.38     17.32 o 
  -2  11   7        9.37       23.07     18.57 o 
  -1  11   7        8.46        4.12     11.78 o 
   0  11   7       27.23       18.92     13.00 o 
   1  11   7        3.21       -9.25     24.21 o 
   2  11   7       32.92       42.08     27.62 o 
   3  11   7       76.89       86.24     21.36 o 
   4  11   7       34.94       60.14     20.62 o 
   5  11   7       23.81       28.20     15.72 o 
   6  11   7        3.48       17.57     34.71 o 
   7  11   7        1.83       14.93     18.77 o 
   8  11   7        0.60       16.75     31.13 o 
   0  12   7        0.24        5.81     12.70 o 
   1  12   7       25.43       47.38     13.85 o 
   2  12   7        1.65      -12.55     12.55 o 
   3  12   7       46.82       47.23     31.90 o 
   4  12   7       20.02       39.62     20.28 o 
   5  12   7        7.19       -2.13     14.89 o 
   6  12   7       10.37       10.31     26.39 o 
   7  12   7        0.19       26.71     17.78 o 
  -2 -10   8        8.01      -12.15     16.13 o 
  -1 -10   8       57.29      102.28     35.52 o 
   0 -10   8       26.22       30.23     18.68 o 
   1 -10   8       42.61       42.64     15.21 o 
   2 -10   8       17.84       11.27     14.14 o 
   3 -10   8       40.91       22.99     19.09 o 
  -4  -9   8       11.38       23.53      9.51 o 
  -3  -9   8       48.44       33.09      9.37 o 
  -2  -9   8        4.30       10.12      5.95 o 
  -1  -9   8       63.23       40.46     11.98 o 
   0  -9   8      109.47      117.03     17.72 o 
   1  -9   8       24.46       47.55     28.63 o 
   2  -9   8      292.13      301.40     32.82 o 
   3  -9   8       45.29       48.79     14.69 o 
   4  -9   8       71.06       98.30     40.63 o 
   5  -9   8        0.05       -7.25     32.77 o 
  -5  -8   8        0.88        9.14      8.57 o 
  -4  -8   8       15.58        1.16     11.13 o 
  -3  -8   8        0.93       -5.18      7.07 o 
  -2  -8   8      242.26      200.72     16.90 o 
  -1  -8   8       17.19       16.25      4.87 o 
   0  -8   8      230.00      192.84     29.97 o 
   1  -8   8       22.38       23.46     15.16 o 
   2  -8   8       67.95       97.65     16.69 o 
   3  -8   8      111.19      121.37     21.95 o 
   4  -8   8       55.87       69.72     20.31 o 
   5  -8   8      138.97      105.14     22.35 o 
   6  -8   8        7.09       -1.94     16.84 o 
   7  -8   8        7.81       26.64     19.80 o 
  -6  -7   8        3.35       -0.17     15.48 o 
  -5  -7   8      121.08      152.85     41.14 o 
  -4  -7   8       12.17       -2.90      8.54 o 
  -3  -7   8      390.29      423.22     20.06 o 
  -2  -7   8       66.69       69.83      7.36 o 
  -1  -7   8      218.15      203.77      7.22 o 
   0  -7   8      117.83      109.88      8.37 o 
   1  -7   8      364.07      430.44     42.46 o 
   2  -7   8      132.01      165.97     20.52 o 
   3  -7   8      206.80      193.12     22.86 o 
   4  -7   8       47.03       61.35     19.39 o 
   5  -7   8        4.91       25.62     17.76 o 
   6  -7   8        0.66       21.03     17.35 o 
   7  -7   8        1.24       13.27     16.94 o 
   8  -7   8       68.78      101.97     37.05 o 
  -6  -6   8      117.25       91.52     23.68 o 
  -5  -6   8       17.53       23.61     14.04 o 
  -4  -6   8      572.53      569.32     18.30 o 
  -3  -6   8        0.05       -0.83     11.62 o 
  -2  -6   8      593.64      562.78     15.53 o 
  -1  -6   8       43.37       50.03      7.57 o 
   0  -6   8      928.46      885.93     23.98 o 
   1  -6   8      148.99      148.93     32.05 o 
   2  -6   8      491.51      522.82     27.05 o 
   3  -6   8      109.48      115.75     18.99 o 
   4  -6   8        3.55       28.99     16.43 o 
   5  -6   8      170.25      201.19     22.35 o 
   6  -6   8       53.13       38.69     17.56 o 
   7  -6   8        0.39       33.07     16.94 o 
   8  -6   8       85.64       66.76     32.66 o 
   9  -6   8        3.22       25.52     16.74 o 
  -7  -5   8       24.05       40.80     21.87 o 
  -6  -5   8       47.18       60.97     14.07 o 
  -5  -5   8      285.90      293.74     13.71 o 
  -4  -5   8       22.80       24.56     15.41 o 
  -3  -5   8      490.16      477.05     15.84 o 
  -2  -5   8       90.75       87.35      8.23 o 
  -1  -5   8       66.42       68.60     12.63 o 
   0  -5   8      499.48      455.76     21.15 o 
   1  -5   8      286.43      282.03     22.16 o 
   2  -5   8      123.39      130.45     17.76 o 
   3  -5   8      255.61      264.47     36.44 o 
   4  -5   8       70.00       56.14     28.89 o 
   5  -5   8      131.97      139.33     32.77 o 
   6  -5   8        0.25       -4.29     14.19 o 
   7  -5   8      143.96      166.28     19.80 o 
   8  -5   8       65.92       84.62     31.03 o 
   9  -5   8       55.25       80.64     17.96 o 
  -7  -4   8       23.99       30.97     15.36 o 
  -6  -4   8      322.99      292.59     18.37 o 
  -5  -4   8      281.92      270.86     14.34 o 
  -4  -4   8      285.89      290.11     10.15 o 
  -3  -4   8        1.44        3.45      6.55 o 
  -2  -4   8      305.97      322.29     11.97 o 
  -1  -4   8      183.83      171.23     14.21 o 
   0  -4   8      161.25      159.76      9.19 o 
   1  -4   8      219.03      203.39      4.63 o 
   2  -4   8      697.01      706.96     43.79 o 
   3  -4   8        0.20        7.86     23.58 o 
   4  -4   8      477.49      558.75     26.13 o 
   5  -4   8        7.85        2.55     23.17 o 
   6  -4   8       67.34       86.66     28.68 o 
   7  -4   8        4.22        5.82     13.58 o 
   8  -4   8      138.86      175.77     19.19 o 
   9  -4   8        0.63       12.15     13.68 o 
  -7  -3   8       76.02       87.23     24.68 o 
  -6  -3   8      222.77      246.06     30.88 o 
  -5  -3   8        3.93       -4.91     15.08 o 
  -4  -3   8       31.05       35.14      7.35 o 
  -3  -3   8      148.06      168.22      9.40 o 
  -2  -3   8        7.76        1.62      7.70 o 
  -1  -3   8     1184.58     1177.52     18.82 o 
   0  -3   8      432.90      419.04      8.28 o 
   1  -3   8      957.61      939.53     11.53 o 
   2  -3   8      207.09      241.51     17.96 o 
   3  -3   8     1196.62     1261.22     36.64 o 
   4  -3   8       31.87       28.68     14.49 o 
   5  -3   8      464.04      524.66     25.31 o 
   6  -3   8       36.55       35.32     14.90 o 
   7  -3   8       95.32      102.93      6.41 o 
   8  -3   8       39.51       27.51      5.64 o 
   9  -3   8       52.55       44.41     12.10 o 
  -8  -2   8        0.06       32.66     37.15 o 
  -7  -2   8       20.53       33.24     27.36 o 
  -6  -2   8       62.14       77.05     14.70 o 
  -5  -2   8       37.90       42.97     15.62 o 
  -4  -2   8      163.74      170.28      9.53 o 
  -3  -2   8       92.38       92.93      7.29 o 
  -2  -2   8      492.48      515.01     14.86 o 
  -1  -2   8      471.13      483.93     15.52 o 
   0  -2   8      427.01      439.22     17.53 o 
   1  -2   8      277.95      294.68     11.80 o 
   2  -2   8      950.17     1008.78     19.35 o 
   3  -2   8     1021.42     1036.65    104.42 o 
   4  -2   8      524.35      506.29     39.81 o 
   5  -2   8      243.29      241.97      5.67 o 
   6  -2   8       79.75       98.45      5.79 o 
   7  -2   8       88.64      101.90     10.33 o 
   8  -2   8      148.59      161.17     12.05 o 
   9  -2   8        0.05        1.03      5.20 o 
  10  -2   8       43.39       22.79      7.66 o 
  11  -2   8       54.17       41.93      8.79 o 
  -8  -1   8       22.62       28.49     24.55 o 
  -7  -1   8        0.90        2.45     11.35 o 
  -6  -1   8      148.88      155.46     21.03 o 
  -5  -1   8       18.21        4.72     19.34 o 
  -4  -1   8      459.27      432.23     38.89 o 
  -3  -1   8      138.31      127.12      6.57 o 
  -2  -1   8      111.29      127.83     15.52 o 
  -1  -1   8      438.46      451.17     13.96 o 
   0  -1   8      768.71      751.72     17.34 o 
   1  -1   8     1150.54     1112.08     28.90 o 
   2  -1   8      308.77      303.12      7.52 o 
   3  -1   8      520.89      513.60      9.45 o 
   4  -1   8        2.54        3.82      4.21 o 
   5  -1   8       96.71      105.28      5.11 o 
   6  -1   8      255.48      275.60     16.48 o 
   7  -1   8      381.14      413.86     15.30 o 
   8  -1   8      304.18      302.95     28.85 o 
   9  -1   8      159.21      177.13     22.48 o 
  10  -1   8        4.15        5.83      6.10 o 
  11  -1   8      146.04      143.54     32.15 o 
  -8   0   8       19.19      -15.41     38.28 o 
  -7   0   8       93.88      124.02     39.71 o 
  -6   0   8       34.81       51.34     32.97 o 
  -5   0   8      367.99      400.33     43.08 o 
  -4   0   8       11.06        8.11     11.02 o 
  -3   0   8       84.24       94.94      5.98 o 
  -2   0   8        2.55        3.34      6.10 o 
  -1   0   8      689.10      696.61     29.04 o 
   0   0   8       72.92       83.39     15.62 o 
   1   0   8      805.76      838.39     21.63 o 
   2   0   8      287.31      277.92     10.37 o 
   3   0   8      119.33      119.93      5.79 o 
   4   0   8      414.91      424.42     10.00 o 
   5   0   8      105.38      100.48     10.02 o 
   6   0   8       55.88       74.65      6.80 o 
   7   0   8       26.57       22.05     16.54 o 
   8   0   8      629.10      614.11     19.15 o 
   9   0   8       64.25       98.94     15.82 o 
  10   0   8       68.31       66.94     10.75 o 
  11   0   8       41.41       35.09     13.58 o 
  -7   1   8        6.63       20.72     20.11 o 
  -6   1   8      141.21      135.96     23.48 o 
  -5   1   8       62.57       61.24     18.68 o 
  -4   1   8      276.39      249.66     10.36 o 
  -3   1   8      232.78      200.88     17.13 o 
  -2   1   8      315.34      339.95     23.74 o 
  -1   1   8        5.30        2.21      7.40 o 
   0   1   8      415.97      412.64     12.72 o 
   1   1   8      322.20      324.27     10.76 o 
   2   1   8       79.34       92.80     18.37 o 
   3   1   8      730.26      720.85     19.50 o 
   4   1   8      130.89      155.77     28.63 o 
   5   1   8      229.22      252.98     15.63 o 
   6   1   8     1737.02     1805.70     29.35 o 
   7   1   8      557.39      566.26     13.54 o 
   8   1   8      717.17      754.73     24.70 o 
   9   1   8      141.36      153.21     15.62 o 
  10   1   8       74.79       54.80     15.75 o 
  11   1   8       61.83       22.42     20.87 o 
  -7   2   8      179.41      215.78     29.50 o 
  -6   2   8      164.01      186.90     25.82 o 
  -5   2   8      276.18      234.75     19.15 o 
  -4   2   8        3.74       11.01     10.30 o 
  -3   2   8      543.15      542.91     26.39 o 
  -2   2   8       48.55       40.92     18.34 o 
  -1   2   8      366.12      351.45     17.11 o 
   0   2   8        1.04       -7.51     10.46 o 
   1   2   8      770.31      782.73     23.32 o 
   2   2   8        2.91        3.14      9.21 o 
   3   2   8      628.38      600.87     21.59 o 
   4   2   8       72.94       90.73     15.00 o 
   5   2   8     1585.26     1613.11     26.36 o 
   6   2   8       65.33       50.92     14.57 o 
   7   2   8      142.78      161.70     13.31 o 
   8   2   8       14.80       27.87      8.02 o 
   9   2   8      223.20      260.08     32.26 o 
  10   2   8       34.49       24.19     14.29 o 
  11   2   8       33.38       34.40     26.85 o 
  -7   3   8       10.70       87.07     46.04 o 
  -6   3   8       24.20       78.90     40.42 o 
  -5   3   8       13.20       22.07      9.45 o 
  -4   3   8      172.71      185.67     15.27 o 
  -3   3   8       72.34       88.29     14.72 o 
  -2   3   8      222.28      267.01     40.88 o 
  -1   3   8        1.64        1.79     10.57 o 
   0   3   8      112.70      134.03     16.27 o 
   1   3   8       57.16       69.35     12.83 o 
   2   3   8     1812.79     1839.97     37.29 o 
   3   3   8      198.54      211.72     12.81 o 
   4   3   8     1216.59     1261.72     25.53 o 
   5   3   8      107.58      128.46     14.60 o 
   6   3   8      171.91      191.45     20.77 o 
   7   3   8      190.02      189.41     20.39 o 
   8   3   8      213.69      257.14     14.75 o 
   9   3   8       77.25       74.14     13.66 o 
  10   3   8       61.03       58.49     17.15 o 
  11   3   8       43.55       56.55     18.27 o 
  -7   4   8       57.65       87.68     26.95 o 
  -6   4   8       42.71       14.86     16.22 o 
  -5   4   8       74.23       54.19     10.68 o 
  -4   4   8       77.02       87.92     31.95 o 
  -3   4   8      152.84      153.21     40.32 o 
  -2   4   8      146.50      148.15     14.59 o 
  -1   4   8      536.46      523.48     25.08 o 
   0   4   8      236.50      204.76     17.50 o 
   1   4   8      167.38      166.15     14.46 o 
   2   4   8     1012.45     1017.99     30.89 o 
   3   4   8      132.40      133.00     13.52 o 
   4   4   8       83.76       54.29     11.89 o 
   5   4   8      651.18      640.34     20.06 o 
   6   4   8       10.85       12.91      9.71 o 
   7   4   8      334.76      331.74     15.25 o 
   8   4   8       19.00       11.51     23.48 o 
   9   4   8      203.13      234.76     14.50 o 
  10   4   8       20.35       28.39     10.91 o 
  11   4   8       51.10       47.87     33.38 o 
  -6   5   8        6.30        7.21     27.51 o 
  -5   5   8       64.39       45.52     10.15 o 
  -4   5   8        0.23       -1.89      5.21 o 
  -3   5   8      145.47      158.79     35.47 o 
  -2   5   8       13.86        9.13     14.69 o 
  -1   5   8        9.92       15.34     11.85 o 
   0   5   8      135.14      125.63     19.48 o 
   1   5   8      101.00      118.24     17.09 o 
   2   5   8      232.27      241.07     17.12 o 
   3   5   8       11.35        1.73     21.18 o 
   4   5   8      777.59      747.17     23.85 o 
   5   5   8      214.38      224.67     20.72 o 
   6   5   8       38.45       45.52     19.39 o 
   7   5   8        3.53        7.61     14.24 o 
   8   5   8        9.36       -3.52      9.81 o 
   9   5   8        0.85        1.81     11.55 o 
  10   5   8      235.13      218.40     58.44 o 
  11   5   8        0.98      -21.33     21.33 o 
  -6   6   8        0.46      -18.53     18.53 o 
  -5   6   8       92.23       75.87     10.52 o 
  -4   6   8       72.25       63.14     12.90 o 
  -3   6   8        1.72      -16.54     16.54 o 
  -2   6   8       19.81        5.86     11.77 o 
  -1   6   8     1191.68     1180.30     30.56 o 
   0   6   8     1059.21     1048.65     29.60 o 
   1   6   8       78.67       97.92     16.38 o 
   2   6   8      683.60      656.58     57.06 o 
   3   6   8      256.47      267.84     23.32 o 
   4   6   8      661.27      702.66     24.61 o 
   5   6   8      316.56      298.82     23.59 o 
   6   6   8        6.03       14.82     13.58 o 
   7   6   8      187.49      229.55     33.12 o 
   8   6   8      242.87      250.77     23.63 o 
   9   6   8      100.12      120.32     19.18 o 
  10   6   8       14.41       13.72     19.19 o 
  11   6   8       49.38       46.74     14.76 o 
  -5   7   8      107.91       96.01     10.07 o 
  -4   7   8       23.71       16.04      7.29 o 
  -3   7   8       17.28       22.08     16.20 o 
  -2   7   8      161.78      197.99     46.14 o 
  -1   7   8      102.35       98.65     26.85 o 
   0   7   8       67.09       48.70     16.69 o 
   1   7   8      242.25      212.89     23.23 o 
   2   7   8       64.09       73.66     15.29 o 
   3   7   8      330.87      315.79     27.00 o 
   4   7   8      123.80      112.31     19.57 o 
   5   7   8       67.52       76.53     18.78 o 
   6   7   8       74.44       56.52     14.12 o 
   7   7   8      562.30      583.67     29.19 o 
   8   7   8      164.53      229.89     21.28 o 
   9   7   8      114.17      119.63     19.17 o 
  10   7   8       59.76       76.82     20.18 o 
  11   7   8       19.40       44.24     20.55 o 
  -5   8   8        1.73        2.95     12.49 o 
  -4   8   8       25.09       20.36      8.31 o 
  -3   8   8       45.20       45.61      9.81 o 
  -2   8   8        7.82       14.31     24.03 o 
  -1   8   8       13.27       23.74     17.91 o 
   0   8   8       86.66       94.79     16.41 o 
   1   8   8       15.13       20.08     17.24 o 
   2   8   8      186.52      190.48     29.70 o 
   3   8   8      177.68      207.00     18.42 o 
   4   8   8      240.49      248.52     19.41 o 
   5   8   8       55.77       49.74     21.50 o 
   6   8   8      168.91      240.04     40.73 o 
   7   8   8       44.60       46.35     26.18 o 
   8   8   8      189.53      219.75     19.27 o 
   9   8   8       10.30        0.33     19.09 o 
  10   8   8       33.14       42.37     20.36 o 
  -4   9   8        4.62        5.14     11.19 o 
  -3   9   8       38.39       45.32     11.17 o 
  -2   9   8       26.43       38.99     17.66 o 
  -1   9   8        8.31        7.71     13.81 o 
   0   9   8       17.23       26.28     21.89 o 
   1   9   8      140.78      143.92     29.75 o 
   2   9   8       41.37       28.67     18.95 o 
   3   9   8      156.57      213.18     32.15 o 
   4   9   8       57.38       81.43     20.65 o 
   5   9   8      118.34      160.68     19.09 o 
   6   9   8       59.90       52.30     16.17 o 
   7   9   8       56.04       84.08     16.96 o 
   8   9   8       50.98       47.52     21.01 o 
   9   9   8       72.73       79.50     18.17 o 
  10   9   8       67.42       41.83     17.78 o 
  -3  10   8       53.90       89.71     13.39 o 
  -2  10   8        0.31       39.44     17.41 o 
  -1  10   8        1.18       -3.08     26.49 o 
   0  10   8       10.24        3.18     16.05 o 
   1  10   8        3.84      -16.85     17.17 o 
   2  10   8      159.84      143.91     73.24 o 
   3  10   8       12.10       11.18     25.15 o 
   4  10   8      161.17      157.98     23.17 o 
   5  10   8      168.87      160.98     19.79 o 
   6  10   8      271.52      333.82     31.44 o 
   7  10   8       36.74       60.90     29.83 o 
   8  10   8       56.65       70.45     23.93 o 
   9  10   8        0.48      -11.16     21.45 o 
  -1  11   8       27.31       11.47     21.13 o 
   0  11   8       15.76       -7.28     11.73 o 
   1  11   8      250.42      226.29     21.64 o 
   2  11   8      158.56      145.00     26.59 o 
   3  11   8       45.18       43.21     16.53 o 
   4  11   8       41.33       31.86     16.27 o 
   5  11   8      142.25      188.59     21.03 o 
   6  11   8       17.07       23.26     21.02 o 
   7  11   8        5.85       21.43     21.83 o 
   8  11   8        4.27       22.93     31.29 o 
   1  12   8       15.40        9.32     14.55 o 
   2  12   8       19.24       30.66     20.72 o 
   3  12   8        4.34       -3.79     18.73 o 
   4  12   8       29.72       51.70     22.73 o 
   5  12   8        2.29        2.78     20.47 o 
   6  12   8        0.46        3.22     27.59 o 
  -1  -9   9       48.61       41.95     17.86 o 
   0  -9   9       49.82       23.17     30.52 o 
   1  -9   9        0.68        5.00     16.84 o 
   2  -9   9      109.19      143.92     23.68 o 
   3  -9   9        0.07       -0.61     30.32 o 
   4  -9   9       59.53       86.76     42.26 o 
  -4  -8   9       40.33       33.07     14.24 o 
  -3  -8   9       29.39        8.17     13.07 o 
  -2  -8   9       68.96       49.08      8.32 o 
  -1  -8   9       36.77       31.13     15.00 o 
   0  -8   9       17.43       40.32     28.27 o 
   1  -8   9      303.58      282.64     24.91 o 
   2  -8   9       56.62       76.66     20.21 o 
   3  -8   9       76.63       47.97     34.40 o 
   4  -8   9       30.34        9.70     31.64 o 
   5  -8   9       23.15       41.44     35.93 o 
   6  -8   9        1.66       28.38     36.03 o 
  -5  -7   9      101.61      116.71     13.89 o 
  -4  -7   9       82.89       83.88     50.02 o 
  -3  -7   9       48.90       55.36      8.85 o 
  -2  -7   9       20.14       17.34     10.56 o 
  -1  -7   9      166.56      143.85     25.23 o 
   0  -7   9       55.83       53.20      9.36 o 
   1  -7   9      195.65      191.59     21.54 o 
   2  -7   9      281.83      283.66     24.09 o 
   3  -7   9       31.85       71.66     33.28 o 
   4  -7   9       52.67       51.75     33.48 o 
   5  -7   9        9.56       -9.19     30.11 o 
   6  -7   9       13.34        4.29     30.01 o 
   7  -7   9        0.31      -19.60     19.60 o 
  -5  -6   9        0.05        1.53     10.07 o 
  -4  -6   9       86.65       65.99     25.64 o 
  -3  -6   9       85.72       81.38      7.98 o 
  -2  -6   9      440.24      421.26     13.09 o 
  -1  -6   9        0.35        5.94     10.34 o 
   0  -6   9       52.44       50.62      5.34 o 
   1  -6   9       15.16        6.43     13.98 o 
   2  -6   9       43.81       49.30     16.94 o 
   3  -6   9      130.54      162.09     36.24 o 
   4  -6   9       32.74       -2.45     25.72 o 
   5  -6   9       12.50       23.99     29.50 o 
   6  -6   9        6.87       -6.63     28.07 o 
   7  -6   9        1.77      -12.96     16.94 o 
   8  -6   9       24.62       35.73     18.99 o 
  -6  -5   9        1.64      -10.94     12.34 o 
  -5  -5   9      151.30      120.47     11.54 o 
  -4  -5   9        1.86        6.43     10.68 o 
  -3  -5   9      192.97      215.75     11.67 o 
  -2  -5   9      257.09      246.34      8.76 o 
  -1  -5   9      874.34      824.49     16.45 o 
   0  -5   9       17.70       10.69      8.70 o 
   1  -5   9      374.36      349.08     19.47 o 
   2  -5   9      199.73      193.02     18.99 o 
   3  -5   9      259.75      261.72     36.44 o 
   4  -5   9        6.87       -0.20     22.86 o 
   5  -5   9        2.52       20.21     27.97 o 
   6  -5   9       21.56       20.93     27.56 o 
   7  -5   9       87.36      103.71     19.50 o 
   8  -5   9       56.30       65.53     18.48 o 
  -6  -4   9      172.29      206.09     15.05 o 
  -5  -4   9       43.65       42.78     10.12 o 
  -4  -4   9       80.57       79.14      6.76 o 
  -3  -4   9       24.39       14.56      7.26 o 
  -2  -4   9      855.08      857.54     16.37 o 
  -1  -4   9      793.19      776.01     12.43 o 
   0  -4   9       16.14        6.52      5.77 o 
   1  -4   9        1.36       -0.92      3.39 o 
   2  -4   9      205.81      244.77     33.38 o 
   3  -4   9       34.00       60.22     15.62 o 
   4  -4   9      278.70      288.56     21.54 o 
   5  -4   9        5.80       18.37     14.90 o 
   6  -4   9      255.21      255.39     37.46 o 
   7  -4   9       27.55       43.69     28.78 o 
   8  -4   9      115.13      154.13     19.90 o 
  -7  -3   9       26.24       19.89     22.57 o 
  -6  -3   9      202.91      183.71     15.28 o 
  -5  -3   9       24.42       41.13     12.86 o 
  -4  -3   9        0.76       -1.65      4.79 o 
  -3  -3   9      122.93      127.34     10.26 o 
  -2  -3   9       64.51       56.81      5.58 o 
  -1  -3   9       46.17       52.41      7.76 o 
   0  -3   9      392.85      395.43     10.84 o 
   1  -3   9      769.90      769.74     20.57 o 
   2  -3   9      365.60      325.22     10.21 o 
   3  -3   9      652.46      639.08     27.56 o 
   4  -3   9       56.23       54.10     15.72 o 
   5  -3   9      324.81      295.91     22.35 o 
   6  -3   9       15.50        3.88     13.58 o 
   7  -3   9      492.03      590.09     45.93 o 
   8  -3   9       11.67       -1.46      8.73 o 
   9  -3   9      102.39       98.60     30.01 o 
  -7  -2   9      163.86      176.47     21.50 o 
  -6  -2   9        9.02       24.21     11.46 o 
  -5  -2   9       63.55        6.44     20.52 o 
  -4  -2   9       11.13       10.75      7.25 o 
  -3  -2   9       59.46       63.57      7.07 o 
  -2  -2   9      157.96      147.55     17.86 o 
  -1  -2   9      204.75      211.90     11.55 o 
   0  -2   9     1255.63     1270.07     36.44 o 
   1  -2   9      284.52      294.41     15.62 o 
   2  -2   9      566.68      575.22     14.47 o 
   3  -2   9        0.48        2.94      1.64 o 
   4  -2   9      604.98      631.02     45.12 o 
   5  -2   9      138.74      147.90     32.46 o 
   6  -2   9       49.83       44.25      6.29 o 
   7  -2   9        5.19        4.73      7.33 o 
   8  -2   9       52.73       48.78      7.24 o 
   9  -2   9       25.43       10.90      4.70 o 
  -7  -1   9        0.12       17.79     15.69 o 
  -6  -1   9      136.52      158.01     38.38 o 
  -5  -1   9        7.71        1.75      6.89 o 
  -4  -1   9        6.99       11.45     13.32 o 
  -3  -1   9      243.09      222.65     11.40 o 
  -2  -1   9      273.84      256.60     15.93 o 
  -1  -1   9        3.02        9.96      6.85 o 
   0  -1   9      849.40      819.94     14.62 o 
   1  -1   9      132.10      152.15     15.20 o 
   2  -1   9       12.62       12.03      4.96 o 
   3  -1   9      214.16      225.12     10.29 o 
   4  -1   9       32.11       33.13      4.88 o 
   5  -1   9      609.29      593.54     13.66 o 
   6  -1   9      109.01      118.94     16.84 o 
   7  -1   9      141.79      151.96     11.77 o 
   8  -1   9       89.40       24.22     19.17 o 
   9  -1   9      219.91      223.54     10.81 o 
  10  -1   9       10.71       16.57      9.22 o 
  11  -1   9        5.94        6.43      7.60 o 
  -7   0   9      148.52      192.61     27.97 o 
  -6   0   9       16.72       -8.47     17.66 o 
  -5   0   9      278.63      307.96     24.70 o 
  -4   0   9       38.79       34.61     21.64 o 
  -3   0   9      366.07      369.27     13.27 o 
  -2   0   9       57.63       57.14      9.43 o 
  -1   0   9       91.40       86.50      7.38 o 
   0   0   9      869.54      859.74     16.81 o 
   1   0   9      284.06      308.88     12.77 o 
   2   0   9        1.98        0.00      8.63 o 
   3   0   9      146.29      164.81     11.38 o 
   4   0   9      463.28      481.87      9.12 o 
   5   0   9      322.79      338.49     14.14 o 
   6   0   9      127.56      133.02     18.83 o 
   7   0   9        0.44       13.17      8.47 o 
   8   0   9      305.05      341.74     16.45 o 
   9   0   9       35.70       38.75     13.58 o 
  10   0   9      183.37      205.91     36.03 o 
  11   0   9        1.29       -4.40     11.87 o 
  -7   1   9        0.15      -35.93     39.40 o 
  -6   1   9       78.06       83.80     22.76 o 
  -5   1   9      108.15      161.79     22.66 o 
  -4   1   9       81.13       80.56     12.61 o 
  -3   1   9      228.58      236.43     35.38 o 
  -2   1   9      491.16      511.99     35.83 o 
  -1   1   9       16.22       23.74      8.73 o 
   0   1   9      451.52      489.07     70.12 o 
   1   1   9      626.78      617.90     17.42 o 
   2   1   9       35.78       27.97      7.18 o 
   3   1   9      736.42      742.53     17.28 o 
   4   1   9       49.42       54.75     11.86 o 
   5   1   9       12.35       23.56     11.38 o 
   6   1   9       98.26      105.82      8.74 o 
   7   1   9      482.12      518.22     24.91 o 
   8   1   9      127.08      141.22     10.16 o 
  10   1   9       79.81       94.36     16.18 o 
  11   1   9       23.98       23.99     23.37 o 
  -7   2   9       70.83      120.75     27.76 o 
  -6   2   9       21.67       23.48     36.34 o 
  -5   2   9       42.82       10.62     31.64 o 
  -4   2   9       17.68       19.45      4.10 o 
  -3   2   9      333.52      345.19     20.77 o 
  -2   2   9        6.19       20.83      9.92 o 
  -1   2   9       24.90       46.83     13.44 o 
   0   2   9      518.31      537.97     22.10 o 
   1   2   9        7.96       10.89     11.84 o 
   2   2   9       42.25       50.31     27.41 o 
   3   2   9     1262.35     1304.51     34.65 o 
   4   2   9       44.96       58.09      8.43 o 
   5   2   9      118.89      111.99     17.45 o 
   6   2   9      227.03      239.10     10.98 o 
   7   2   9      745.51      747.38     19.19 o 
   8   2   9      155.86      122.44     11.36 o 
   9   2   9       90.87      103.25     16.08 o 
  10   2   9       54.11       56.96     15.21 o 
  11   2   9        0.34       -0.20     12.66 o 
  -6   3   9       34.92       68.19     24.09 o 
  -5   3   9       17.90        8.78     12.30 o 
  -4   3   9      183.36      190.63     19.26 o 
  -3   3   9       12.80       23.35     11.12 o 
  -2   3   9       78.33       62.78     12.13 o 
  -1   3   9       39.71       62.82     13.32 o 
   0   3   9      483.52      489.91     28.68 o 
   1   3   9       92.49       80.29     13.31 o 
   2   3   9      304.13      319.65     15.04 o 
   3   3   9       13.68       37.29     13.78 o 
   4   3   9     1014.27     1038.71     34.98 o 
   5   3   9      113.68      116.92     12.90 o 
   6   3   9      779.32      736.65     54.30 o 
   7   3   9      114.14      109.23     10.35 o 
   8   3   9        1.32       10.73     10.78 o 
   9   3   9       45.65       45.07     19.24 o 
  10   3   9       44.65       47.87     28.38 o 
  11   3   9      121.03      139.94     20.41 o 
  -6   4   9       13.06        9.80     22.86 o 
  -5   4   9       54.91       53.87     14.84 o 
  -4   4   9        5.95       -2.23     14.55 o 
  -3   4   9        2.17        9.48     16.18 o 
  -2   4   9       86.23       94.59     28.63 o 
  -1   4   9      671.33      661.26     28.84 o 
   0   4   9      307.58      324.47     19.64 o 
   1   4   9      393.11      363.38     19.04 o 
   2   4   9      267.45      232.46     26.63 o 
   3   4   9     1211.77     1221.04     32.86 o 
   4   4   9      122.25      107.50     16.14 o 
   5   4   9      244.15      282.45     25.86 o 
   6   4   9       83.43       97.93     15.38 o 
   7   4   9       11.75       10.22      9.22 o 
   8   4   9       22.93       28.75      9.93 o 
   9   4   9       39.54       40.25     13.79 o 
  10   4   9       29.58       40.40     11.89 o 
  11   4   9       16.20        6.02     29.19 o 
  -6   5   9        7.60       31.08     36.59 o 
  -5   5   9       39.99       41.96     15.58 o 
  -4   5   9        0.36       12.08     12.90 o 
  -3   5   9       28.45       23.36     17.35 o 
  -2   5   9        4.08       16.45     26.39 o 
  -1   5   9       23.27       30.07     15.97 o 
   0   5   9      130.04      171.54     15.67 o 
   1   5   9      235.30      233.39     90.69 o 
   2   5   9      334.06      302.74     18.30 o 
   3   5   9        8.41       10.39     20.61 o 
   4   5   9      892.76      874.62     41.08 o 
   5   5   9        1.49        4.69     23.99 o 
   6   5   9      562.51      613.02     23.64 o 
   7   5   9       17.31       -9.56     13.34 o 
   8   5   9       83.43      127.14     15.62 o 
   9   5   9       37.65       43.25     15.30 o 
  10   5   9      111.53       89.53     13.63 o 
  11   5   9       27.21       16.56     12.38 o 
  -5   6   9        3.56       12.52     17.53 o 
  -4   6   9       13.10       22.10      6.80 o 
  -3   6   9        3.15       18.92     15.52 o 
  -2   6   9        7.85       13.15     14.52 o 
  -1   6   9      343.65      313.57     19.23 o 
   0   6   9      565.33      545.77     22.57 o 
   1   6   9        1.04       -4.05     15.22 o 
   2   6   9        5.21        1.26     13.71 o 
   3   6   9      912.96      908.65     34.40 o 
   4   6   9       24.23       47.36     16.98 o 
   5   6   9       47.28       52.24     13.15 o 
   6   6   9      101.20      100.64     16.24 o 
   7   6   9       81.14       66.26     15.58 o 
   8   6   9        2.96        5.05     11.06 o 
   9   6   9      433.13      434.86     30.16 o 
  10   6   9        5.95       10.27     21.09 o 
  11   6   9        5.43      -13.29     13.29 o 
  -5   7   9       57.12       44.00     22.86 o 
  -4   7   9        6.16       -1.12      7.09 o 
  -3   7   9        5.18       -5.46     17.67 o 
  -2   7   9       68.45       72.33     15.97 o 
  -1   7   9       81.94      102.42     36.75 o 
   0   7   9       16.54        1.74     13.97 o 
   1   7   9      121.54      128.49     19.43 o 
   2   7   9      475.77      492.90     31.49 o 
   3   7   9       34.47        9.21     15.70 o 
   4   7   9      109.02       87.94     19.14 o 
   5   7   9       17.11        8.56     16.69 o 
   6   7   9        3.58       13.82     16.14 o 
   7   7   9       18.42       34.35     13.54 o 
   8   7   9      322.59      300.04     24.99 o 
   9   7   9       13.33      -14.24     14.95 o 
  10   7   9       20.99        8.37     13.46 o 
  -4   8   9       20.80       18.58     14.24 o 
  -3   8   9       44.89       41.76     10.32 o 
  -2   8   9       57.85       47.92     19.70 o 
  -1   8   9        9.88       -0.45     12.39 o 
   0   8   9      178.62      239.87     49.76 o 
   1   8   9        0.12        1.00     12.87 o 
   2   8   9      197.04      220.96     22.81 o 
   3   8   9        6.36       13.61     16.24 o 
   4   8   9        2.76        1.98     15.18 o 
   5   8   9      123.97      130.09     24.50 o 
   6   8   9      600.18      585.51     45.12 o 
   7   8   9        0.66      -12.61     15.66 o 
   8   8   9      126.27      165.76     22.20 o 
   9   8   9       14.07        7.52     17.79 o 
  10   8   9       20.80       33.96     25.21 o 
  -3   9   9       26.08       44.91     11.80 o 
  -2   9   9        2.43        3.60     14.43 o 
  -1   9   9       16.22        2.80     19.65 o 
   0   9   9       17.43       16.45     18.67 o 
   1   9   9       27.90       55.09     16.35 o 
   2   9   9        4.74       -3.62     13.26 o 
   3   9   9        1.55        3.25     17.30 o 
   4   9   9        0.31       10.95     17.15 o 
   5   9   9       58.57       91.63     21.13 o 
   6   9   9        4.60      -22.81     22.81 o 
   7   9   9       10.44       34.84     15.15 o 
   8   9   9        9.08       16.54     15.06 o 
   9   9   9       36.20       44.44     19.84 o 
  -2  10   9       14.46       21.03     12.19 o 
  -1  10   9        7.96       14.07     17.93 o 
   0  10   9       21.03       -5.51     25.44 o 
   1  10   9        2.55        4.78     17.90 o 
   2  10   9        6.28       27.63     15.46 o 
   3  10   9        1.90       -5.71     14.43 o 
   4  10   9       88.57       88.04     22.35 o 
   5  10   9      120.34      101.28     23.32 o 
   6  10   9      114.43      195.88     20.45 o 
   7  10   9        9.43       11.51     15.29 o 
   8  10   9       14.23       -9.90     35.67 o 
   9  10   9       50.31       34.95     17.95 o 
   0  11   9       17.58       -4.27     15.52 o 
   1  11   9       20.80       -1.68     20.01 o 
   2  11   9       56.12       73.92     23.48 o 
   3  11   9        2.96        8.22     18.99 o 
   4  11   9       20.81       15.78     19.35 o 
   5  11   9      162.91      188.29     29.86 o 
   6  11   9      112.69      129.95     67.32 o 
   7  11   9        0.83      -17.56     17.56 o 
   2  12   9        8.68       16.58     30.21 o 
   3  12   9        0.34      -16.66     17.02 o 
   4  12   9       94.37       78.96     31.95 o 
   5  12   9       50.15        9.98     17.05 o 
   0  -9  10       42.04       19.39     30.93 o 
   1  -9  10       22.19       18.27     19.09 o 
   2  -9  10      227.63      219.15     47.26 o 
   3  -9  10        1.61       12.96     20.01 o 
  -2  -8  10        0.31      -11.74     13.78 o 
  -1  -8  10      105.73      134.12     18.68 o 
   0  -8  10      109.97       76.04     32.46 o 
   1  -8  10      161.91      154.34     22.46 o 
   2  -8  10        8.94       30.42     32.46 o 
   3  -8  10       52.45       55.53     37.05 o 
   4  -8  10        1.02       -4.49     18.37 o 
   5  -8  10       16.04       13.78     20.52 o 
  -4  -7  10       93.08       70.50     11.28 o 
  -3  -7  10       33.24       31.79      7.88 o 
  -2  -7  10       34.61       32.30      7.73 o 
  -1  -7  10      112.68      108.29     12.40 o 
   0  -7  10      357.05      404.72     40.83 o 
   1  -7  10       21.04       27.25     16.54 o 
   2  -7  10      249.87      270.39     24.70 o 
   3  -7  10        0.20       10.11     30.21 o 
   4  -7  10       39.00       46.55     35.11 o 
   5  -7  10       23.04       36.85     20.21 o 
   6  -7  10       38.63       89.42     40.63 o 
  -4  -6  10       31.04       13.77     12.72 o 
  -3  -6  10       29.36       24.75      6.77 o 
  -2  -6  10      193.89      195.04     19.23 o 
  -1  -6  10      138.44      124.65      6.43 o 
   0  -6  10       35.20       40.42      4.62 o 
   1  -6  10      521.82      566.20     28.17 o 
   2  -6  10      113.92      141.17     20.41 o 
   3  -6  10       42.77       54.81     31.23 o 
   4  -6  10        8.43       55.32     18.68 o 
   5  -6  10      184.35      170.46     23.89 o 
   6  -6  10       33.46       61.96     35.52 o 
   7  -6  10       53.01       32.66     34.30 o 
   8  -6  10        8.91        6.63     18.17 o 
  -5  -5  10       33.81       33.54     10.03 o 
  -4  -5  10       48.16       38.65      7.78 o 
  -3  -5  10      140.04      144.47     16.54 o 
  -2  -5  10      131.89      141.27      7.62 o 
  -1  -5  10      171.79      169.19     13.41 o 
   0  -5  10      253.03      225.13     19.69 o 
   1  -5  10        4.86        1.55      3.97 o 
   2  -5  10       78.64       45.63     27.56 o 
   3  -5  10      322.43      330.92     40.63 o 
   4  -5  10        1.45       -5.61     15.00 o 
   5  -5  10       40.96       62.37     19.19 o 
   6  -5  10       27.16       35.83     31.44 o 
   7  -5  10       22.09      -27.66     31.13 o 
  -5  -4  10        0.02        2.63     10.66 o 
  -4  -4  10      189.62      176.07      7.68 o 
  -3  -4  10       33.99       25.83      7.84 o 
  -2  -4  10      641.30      625.65     14.74 o 
  -1  -4  10        8.13       14.12      5.14 o 
   0  -4  10       15.34       10.40     11.22 o 
   1  -4  10      126.43      115.84      5.75 o 
   2  -4  10      315.01      347.36     36.44 o 
   3  -4  10        1.83       -0.20     12.66 o 
   4  -4  10       11.85      -15.62     15.62 o 
   5  -4  10       91.35       70.63     18.58 o 
   6  -4  10      191.58      227.01     23.07 o 
   7  -4  10       77.18       73.90     32.26 o 
   8  -4  10       89.56      103.20     20.01 o 
  -6  -3  10        3.76        7.24     11.23 o 
  -5  -3  10      221.15      275.14     14.95 o 
  -4  -3  10        0.62        0.74      5.80 o 
  -3  -3  10       17.66       28.35      6.10 o 
  -2  -3  10        1.80       12.12      4.98 o 
  -1  -3  10       53.18       59.70      7.25 o 
   0  -3  10       45.27       43.61     12.25 o 
   1  -3  10      380.41      362.12      7.37 o 
   2  -3  10       30.53       23.31      4.80 o 
   3  -3  10      141.78      197.82     19.39 o 
   4  -3  10       17.20       16.64     14.70 o 
   5  -3  10      638.80      645.82     29.81 o 
   6  -3  10       95.04      106.46     19.19 o 
   7  -3  10      460.20      542.32     46.75 o 
   8  -3  10       45.51       31.95     16.84 o 
  -6  -2  10      121.86       96.18     17.77 o 
  -5  -2  10        6.84       18.88     26.74 o 
  -4  -2  10       89.39       77.26     17.05 o 
  -3  -2  10       14.10       10.64      5.78 o 
  -2  -2  10        1.43        6.87     14.44 o 
  -1  -2  10       22.35        3.32      7.50 o 
   0  -2  10        5.34        0.98      9.88 o 
   1  -2  10       74.58       72.30     10.22 o 
   2  -2  10      470.98      463.79     14.35 o 
   3  -2  10        0.00       -7.35      7.35 o 
   4  -2  10      466.39      511.18     43.08 o 
   5  -2  10       56.63       47.67     16.13 o 
   6  -2  10      226.06      241.61     21.84 o 
   7  -2  10      136.47      103.28     16.63 o 
   8  -2  10      234.92      219.46      5.57 o 
   9  -2  10       24.60       22.35     15.62 o 
  -6  -1  10       30.96       40.32     20.11 o 
  -5  -1  10       20.93       35.62     17.15 o 
  -4  -1  10       26.47       29.54      8.67 o 
  -3  -1  10        4.67       16.34      8.31 o 
  -2  -1  10        2.26       -3.73      6.50 o 
  -1  -1  10      388.92      438.94     15.67 o 
   0  -1  10      109.57      126.67      7.41 o 
   1  -1  10      890.12      897.84     13.12 o 
   2  -1  10        0.29       -4.24      8.19 o 
   3  -1  10      808.84      837.73     17.97 o 
   4  -1  10       14.82       15.93      4.71 o 
   5  -1  10      361.39      370.24     13.97 o 
   6  -1  10      149.75      142.77     12.76 o 
   7  -1  10      421.22      424.05     10.95 o 
   8  -1  10        0.06        4.74      6.17 o 
   9  -1  10      159.66      187.40     13.28 o 
  10  -1  10        0.05       -2.87      8.80 o 
  -6   0  10        2.49       42.05     36.34 o 
  -5   0  10       10.49       48.59     18.88 o 
  -4   0  10       53.42       47.12      4.98 o 
  -3   0  10      148.89      125.16     12.27 o 
  -2   0  10      154.37      170.88     10.92 o 
  -1   0  10      499.96      525.53     16.90 o 
   0   0  10        6.89        7.31     12.02 o 
   1   0  10      746.67      744.71     15.20 o 
   2   0  10      179.30      174.69     13.73 o 
   3   0  10      178.78      185.78      8.73 o 
   4   0  10      998.13     1018.32     20.17 o 
   5   0  10      230.69      241.55     11.15 o 
   6   0  10      156.18      164.13      9.03 o 
   7   0  10      220.22      189.85      8.29 o 
   8   0  10      282.04      292.26     16.20 o 
   9   0  10        0.05       -6.18      7.53 o 
  10   0  10        6.74       12.04     17.76 o 
  11   0  10       75.77       44.26     10.59 o 
  -6   1  10       23.69       20.11     21.23 o 
  -5   1  10       55.40       63.29     36.03 o 
  -4   1  10      179.57      169.44     35.32 o 
  -3   1  10      128.16      135.25      7.41 o 
  -2   1  10      172.96      174.31     12.37 o 
  -1   1  10       54.05       72.80     21.33 o 
   0   1  10       60.90       79.52      9.54 o 
   1   1  10      104.19      121.63     16.68 o 
   2   1  10      185.28      200.67     14.19 o 
   3   1  10      328.43      329.11     12.71 o 
   4   1  10       53.50       40.39      6.75 o 
   5   1  10        4.01        5.50     11.94 o 
   6   1  10      110.48      123.14     19.29 o 
   7   1  10      436.65      441.71     13.06 o 
   8   1  10      148.28      134.05     10.89 o 
   9   1  10      245.46      235.59     16.84 o 
  10   1  10       14.63        6.04     10.72 o 
  11   1  10       84.79       32.77     14.19 o 
  -6   2  10        0.08      -23.58     23.58 o 
  -5   2  10       66.60      113.40     24.09 o 
  -4   2  10        2.79       -4.18      6.21 o 
  -3   2  10      201.32      211.53     31.69 o 
  -2   2  10      100.34      100.84     14.30 o 
  -1   2  10      161.26      169.99     14.79 o 
   0   2  10      182.70      213.05     27.87 o 
   1   2  10      960.06     1006.30     51.34 o 
   2   2  10      187.69      218.05     29.30 o 
   3   2  10      243.40      258.08     20.77 o 
   4   2  10      187.91      190.11     18.08 o 
   5   2  10        6.50       -2.76      7.85 o 
   6   2  10       70.96       83.33     10.76 o 
   7   2  10      295.13      339.28     19.27 o 
   8   2  10      117.63      117.14      9.44 o 
   9   2  10       28.25       18.79      7.97 o 
  10   2  10       18.45       22.86     24.19 o 
  11   2  10       47.45       81.56     16.84 o 
  -6   3  10        4.34        7.86     38.89 o 
  -5   3  10        0.46       11.28     13.08 o 
  -4   3  10        2.97       -9.12     15.09 o 
  -3   3  10      188.12      167.02     26.43 o 
  -2   3  10      109.50      112.98     26.59 o 
  -1   3  10      284.50      286.22     15.69 o 
   0   3  10       11.75       16.24     10.10 o 
   1   3  10      226.15      270.54     53.89 o 
   2   3  10      156.61      171.05     12.90 o 
   3   3  10      161.60      162.60     23.78 o 
   4   3  10      154.72      164.28     16.43 o 
   5   3  10      191.57      205.73     15.28 o 
   6   3  10      566.81      569.75     25.86 o 
   7   3  10      257.34      284.24     16.23 o 
   8   3  10       70.82       65.69      9.76 o 
   9   3  10       85.91       75.42     10.28 o 
  10   3  10       59.63       56.79     13.32 o 
  11   3  10        3.32       20.72     16.33 o 
  -5   4  10       61.31       69.28     19.86 o 
  -4   4  10        7.15       10.71     12.75 o 
  -3   4  10       30.50       22.93     12.60 o 
  -2   4  10        7.19        9.25     11.18 o 
  -1   4  10       76.64       76.51     16.91 o 
   0   4  10       38.11       35.95     11.54 o 
   1   4  10      219.89      252.20     15.77 o 
   2   4  10       87.23       63.00     21.82 o 
   3   4  10      511.54      500.19     25.93 o 
   4   4  10        0.15        7.12     12.05 o 
   5   4  10      404.98      402.48     16.40 o 
   6   4  10       15.07        5.96     11.18 o 
   7   4  10      384.86      396.13     15.72 o 
   8   4  10        0.31       -8.25     11.85 o 
   9   4  10       82.83       97.30     15.06 o 
  10   4  10       43.17       41.48     14.44 o 
  11   4  10       41.17       32.26     32.66 o 
  -5   5  10       25.70       36.17     21.47 o 
  -4   5  10        0.51        1.87     22.33 o 
  -3   5  10        0.54       -5.75     16.28 o 
  -2   5  10       11.31       23.65     22.66 o 
  -1   5  10       97.54       84.35     14.37 o 
   0   5  10      151.18      176.13     15.57 o 
   1   5  10        6.33        7.66     19.69 o 
   2   5  10      530.49      487.42     69.92 o 
   3   5  10       68.32       68.52     22.93 o 
   4   5  10      345.46      339.98     17.57 o 
   5   5  10       44.59       48.71     11.56 o 
   6   5  10       35.32       45.86     19.79 o 
   7   5  10        2.08        3.32     16.59 o 
   8   5  10       18.64       10.83     12.02 o 
   9   5  10      115.11      104.03     13.36 o 
  10   5  10      113.78       86.44     17.56 o 
  11   5  10        3.89       -4.98     13.13 o 
  -5   6  10        5.14        8.98     25.21 o 
  -4   6  10        1.43        8.22     11.49 o 
  -3   6  10       12.14        4.20     15.35 o 
  -2   6  10        5.42       17.91     24.29 o 
  -1   6  10       48.45       38.28     44.96 o 
   0   6  10      144.81      139.02     27.05 o 
   1   6  10      129.20      149.98     35.32 o 
   2   6  10       15.64       -1.95     16.43 o 
   3   6  10      390.49      368.95     31.03 o 
   4   6  10        2.08       21.84     25.62 o 
   5   6  10       30.29       26.26     12.12 o 
   6   6  10       52.20       43.60     12.67 o 
   7   6  10      594.03      573.38     25.26 o 
   8   6  10        8.39       47.92     16.61 o 
   9   6  10      230.20      229.92     17.21 o 
  10   6  10        2.15       10.99     14.25 o 
  11   6  10        3.16       -0.16     13.73 o 
  -4   7  10        8.15       11.53     10.62 o 
  -3   7  10       55.10       42.41     16.26 o 
  -2   7  10       13.32       13.47     14.03 o 
  -1   7  10        4.10       28.33     24.86 o 
   0   7  10       35.42       58.33     25.26 o 
   1   7  10        0.33        9.77     15.28 o 
   2   7  10      110.48      122.62     16.14 o 
   3   7  10       44.94       39.02     17.78 o 
   4   7  10      273.47      315.23     23.59 o 
   5   7  10       63.74       60.67     22.86 o 
   6   7  10       21.30       25.85     13.41 o 
   7   7  10        1.66       -9.41     17.20 o 
   8   7  10      255.27      216.06     17.87 o 
   9   7  10        7.54       -3.28     21.24 o 
  10   7  10      115.86      156.55     23.18 o 
  -3   8  10        0.54        7.72     10.44 o 
  -2   8  10       11.68       42.15     29.13 o 
  -1   8  10      117.40      109.96     47.67 o 
   0   8  10       69.32       48.29     16.09 o 
   1   8  10        3.33       24.29     14.60 o 
   2   8  10       35.30       49.04     15.46 o 
   3   8  10      224.10      258.88     74.00 o 
   4   8  10       30.72       41.66     18.17 o 
   5   8  10        0.59       11.39     13.50 o 
   6   8  10       34.48       23.19     19.70 o 
   7   8  10       71.27       61.03     19.71 o 
   8   8  10        0.32        4.34     15.81 o 
   9   8  10      149.53      172.93     25.57 o 
  10   8  10       25.68       29.21     15.67 o 
  -2   9  10       14.57        4.33     19.97 o 
  -1   9  10       43.39       62.98     17.93 o 
   0   9  10        1.10        0.39     13.63 o 
   1   9  10      113.88       74.14     20.42 o 
   2   9  10        6.23        4.99     16.45 o 
   3   9  10        1.86       -7.48     17.65 o 
   4   9  10       16.16       20.88     17.98 o 
   5   9  10       31.64       61.03     20.06 o 
   6   9  10       64.74       58.28     19.51 o 
   7   9  10       34.18       43.64     27.61 o 
   8   9  10       50.61       83.33     17.98 o 
   9   9  10       15.26       -7.57     15.06 o 
  -1  10  10        7.70       -2.16     18.16 o 
   0  10  10        5.52       51.52     17.85 o 
   1  10  10        8.14       36.67     20.41 o 
   2  10  10        1.61      -15.77     15.77 o 
   3  10  10       17.19       -9.64     38.07 o 
   4  10  10       53.57       89.14     18.11 o 
   5  10  10        4.27       11.46     23.83 o 
   6  10  10      118.21       88.23     24.08 o 
   7  10  10       29.68       36.93     22.08 o 
   8  10  10        0.74       19.49     16.84 o 
   1  11  10       14.42       12.52     17.15 o 
   2  11  10       15.07       27.82     21.22 o 
   3  11  10       41.05       45.22     22.38 o 
   4  11  10        7.26       10.93     20.72 o 
   5  11  10        3.85       18.81     20.71 o 
   6  11  10       11.86        4.82     20.76 o 
   7  11  10        1.94       21.76     21.06 o 
   0  -8  11       15.13       44.20     31.74 o 
   1  -8  11       74.59       74.62     21.23 o 
   2  -8  11        0.59       32.77     34.40 o 
   3  -8  11       32.04       48.48     22.15 o 
  -2  -7  11       19.20       34.50     13.88 o 
  -1  -7  11       15.85        0.31     12.66 o 
   0  -7  11       72.64       85.54     31.34 o 
   1  -7  11        0.68       -9.59     16.03 o 
   2  -7  11       88.00       84.31     35.93 o 
   3  -7  11       17.85       38.58     35.01 o 
   4  -7  11      111.82      109.63     24.50 o 
   5  -7  11       11.22      -17.86     21.23 o 
  -3  -6  11       43.79       33.37      7.17 o 
  -2  -6  11       62.67       44.01      6.64 o 
  -1  -6  11      127.07      118.52      8.24 o 
   0  -6  11       78.62       77.78     28.48 o 
   1  -6  11       59.01       81.25     18.58 o 
   2  -6  11        7.27        0.20     25.01 o 
   3  -6  11       51.35       37.56     31.23 o 
   4  -6  11       37.12       55.22     19.90 o 
   5  -6  11      105.48      131.47     23.07 o 
   6  -6  11        9.85       36.44     20.62 o 
  -4  -5  11       44.97       30.79      7.63 o 
  -3  -5  11       87.55      117.29     21.58 o 
  -2  -5  11       15.96       -3.79      6.96 o 
  -1  -5  11       84.66       83.40     11.81 o 
   0  -5  11      399.59      379.98     27.39 o 
   1  -5  11      122.43       89.38      3.52 o 
   2  -5  11       39.82       37.05     27.76 o 
   3  -5  11       99.85       98.60     33.48 o 
   4  -5  11      161.43      164.24     22.35 o 
   5  -5  11       26.31       30.21     18.48 o 
   6  -5  11       76.13       72.78     21.13 o 
   7  -5  11        0.89       39.40     34.30 o 
  -4  -4  11       99.83      101.58     19.11 o 
  -3  -4  11       22.21       28.29      8.29 o 
  -2  -4  11      136.04      128.00     18.69 o 
  -1  -4  11       31.55       24.94      4.92 o 
   0  -4  11      131.25      139.50     11.04 o 
   1  -4  11        1.62        4.33      2.89 o 
   2  -4  11      103.89       78.90     28.89 o 
   3  -4  11       62.38       95.44     18.17 o 
   4  -4  11       42.61       48.38     17.35 o 
   5  -4  11       74.79      115.24     20.31 o 
   6  -4  11      135.84      152.29     22.46 o 
   7  -4  11       74.88       89.01     34.81 o 
   8  -4  11       75.41       83.19     21.44 o 
  -5  -3  11       89.47       90.91     17.40 o 
  -4  -3  11        3.16        8.95      7.35 o 
  -3  -3  11       62.17       61.24      8.88 o 
  -2  -3  11       25.26       17.41      5.41 o 
  -1  -3  11      245.33      249.46     10.80 o 
   0  -3  11        6.90        0.84      3.98 o 
   1  -3  11       71.75       72.68     12.90 o 
   2  -3  11       74.23       76.60      6.05 o 
   3  -3  11       73.18       78.29     17.66 o 
   4  -3  11        8.65       28.48     15.82 o 
   5  -3  11       37.89       30.11     17.05 o 
   6  -3  11       42.86       38.69     18.07 o 
   7  -3  11       32.99       64.71     18.68 o 
   8  -3  11       95.56       81.97     33.68 o 
  -5  -2  11       44.05       35.04     13.88 o 
  -4  -2  11       53.87       35.03     21.79 o 
  -3  -2  11        5.31        0.47      5.63 o 
  -2  -2  11      291.96      286.41     17.56 o 
  -1  -2  11      422.29      442.27     34.65 o 
   0  -2  11       40.66       37.10     14.24 o 
   1  -2  11       32.60       26.43     11.53 o 
   2  -2  11      286.38      323.45     22.41 o 
   3  -2  11       65.16       52.99      6.11 o 
   4  -2  11      147.22      182.30     20.01 o 
   5  -2  11       39.31       39.60     16.54 o 
   6  -2  11      201.08      180.06     21.95 o 
   7  -2  11       25.19       46.65     17.86 o 
   8  -2  11       36.37       77.58     33.58 o 
   9  -2  11       70.82       71.25     19.19 o 
  -5  -1  11       22.11       47.06     18.78 o 
  -4  -1  11        0.17       -9.39      9.39 o 
  -3  -1  11       29.02       29.32     21.23 o 
  -2  -1  11        5.27       -0.55      8.47 o 
  -1  -1  11       19.55       24.03      7.41 o 
   0  -1  11       21.39       11.18     10.21 o 
   1  -1  11      197.95      211.09     10.32 o 
   2  -1  11        0.46       -2.02      4.99 o 
   3  -1  11      690.16      715.67     28.41 o 
   4  -1  11        9.20       10.40      4.65 o 
   5  -1  11      222.15      226.69      6.43 o 
   6  -1  11        0.08       -0.53      5.29 o 
   7  -1  11      292.74      341.00     59.71 o 
   8  -1  11        5.09        2.24      5.22 o 
   9  -1  11       24.69       26.23     16.84 o 
  -5   0  11       18.66       30.21     33.48 o 
  -4   0  11       41.06       59.31     28.58 o 
  -3   0  11        6.26        3.70      9.70 o 
  -2   0  11      139.89      144.41      9.17 o 
  -1   0  11        3.31        7.19      6.16 o 
   0   0  11      659.00      707.04     14.85 o 
   1   0  11      178.74      167.73     10.56 o 
   2   0  11     1310.09     1361.23     24.37 o 
   3   0  11       72.70       98.02     23.48 o 
   4   0  11       56.51       84.91     19.34 o 
   5   0  11       36.72       41.34      5.42 o 
   6   0  11       69.86       86.61      5.94 o 
   7   0  11        1.20        3.83      6.27 o 
   8   0  11       45.64       59.57     28.12 o 
   9   0  11       14.62        9.34      7.68 o 
  10   0  11       11.44       -6.74      9.49 o 
  -5   1  11       22.72        3.47     18.48 o 
  -4   1  11        1.04      -17.35     17.35 o 
  -3   1  11       27.69       13.47      7.56 o 
  -2   1  11      210.31      215.18     13.79 o 
  -1   1  11      213.42      226.79     20.67 o 
   0   1  11      968.05      964.79     31.31 o 
   1   1  11      133.31      162.22     32.15 o 
   2   1  11       18.20       26.12      7.30 o 
   3   1  11      191.79      224.47     12.02 o 
   4   1  11       75.01       66.63      8.22 o 
   5   1  11      344.54      368.12     11.65 o 
   6   1  11        2.43        5.74      5.20 o 
   7   1  11      147.21      165.07     13.36 o 
   8   1  11       10.37        2.44      7.33 o 
   9   1  11       63.63       50.00     21.69 o 
  10   1  11        0.01        6.02     11.13 o 
  11   1  11       31.06       -0.10     11.33 o 
  -5   2  11       31.89       15.00     36.44 o 
  -4   2  11        0.68       -2.60     13.22 o 
  -3   2  11      137.49      157.86     20.61 o 
  -2   2  11        0.50        9.72     10.08 o 
  -1   2  11       37.89       46.41     13.77 o 
   0   2  11      191.52      181.88     16.07 o 
   1   2  11      151.96      126.59     11.08 o 
   2   2  11       39.55       31.43     11.84 o 
   3   2  11       74.65       88.39     10.92 o 
   4   2  11      149.46      159.93     32.82 o 
   5   2  11      321.21      331.81     15.57 o 
   6   2  11        5.14        7.48      7.46 o 
   7   2  11        2.02        0.23      6.01 o 
   8   2  11      208.93      197.41     11.94 o 
   9   2  11        0.56       11.30     12.59 o 
  10   2  11       31.28       28.78     13.88 o 
  11   2  11        0.17      -14.49     14.49 o 
  -5   3  11       13.42      -12.25     22.05 o 
  -4   3  11       12.97       25.09     15.93 o 
  -3   3  11        8.31      -16.65     26.13 o 
  -2   3  11       80.08       67.77     15.09 o 
  -1   3  11      228.97      213.17     17.50 o 
   0   3  11      794.69      807.58     50.12 o 
   1   3  11       22.13       39.82     13.63 o 
   2   3  11       31.42       20.11      9.49 o 
   3   3  11      193.51      181.05     15.52 o 
   4   3  11        6.26        3.44      7.86 o 
   5   3  11      194.75      212.74     13.56 o 
   6   3  11      173.57      180.36     18.27 o 
   7   3  11      191.50      232.91     13.58 o 
   8   3  11      136.96      134.28     21.89 o 
   9   3  11      111.68      100.30     18.34 o 
  10   3  11       50.40       60.71     10.57 o 
  11   3  11       12.40      -14.19     27.36 o 
  -5   4  11        0.85       -4.68     14.74 o 
  -4   4  11       13.93       16.90     17.96 o 
  -3   4  11      114.79      108.31     27.12 o 
  -2   4  11       20.98       26.07     12.60 o 
  -1   4  11       67.35       64.31     13.27 o 
   0   4  11       62.29       59.95     12.58 o 
   1   4  11      217.94      195.13     18.02 o 
   2   4  11      211.28      181.94     35.78 o 
   3   4  11       93.58       89.23     11.94 o 
   4   4  11      179.09      190.84     16.32 o 
   5   4  11      319.68      297.46     21.79 o 
   6   4  11       60.65       41.86     15.92 o 
   7   4  11      393.27      403.78     25.46 o 
   8   4  11      116.90      133.93     13.75 o 
   9   4  11       69.84       59.01     18.85 o 
  10   4  11       25.29       23.74     26.39 o 
  11   4  11        4.65       -1.94     28.27 o 
  -4   5  11       65.83       71.44     21.89 o 
  -3   5  11        4.07       17.22     22.30 o 
  -2   5  11        4.47        8.59     12.48 o 
  -1   5  11        0.37       -1.22     22.00 o 
   0   5  11       35.54       54.72     26.64 o 
   1   5  11      246.65      217.73     51.09 o 
   2   5  11      229.26      194.98     18.93 o 
   3   5  11       37.77       42.20     15.03 o 
   4   5  11      160.50      169.95     16.48 o 
   5   5  11        0.57       -4.51     11.86 o 
   6   5  11      385.11      369.05     17.00 o 
   7   5  11        1.91       22.16     27.00 o 
   8   5  11       54.42       67.67     20.87 o 
   9   5  11       39.65       28.61     11.30 o 
  10   5  11       18.24       16.34     15.41 o 
  -4   6  11       36.31       52.70     31.02 o 
  -3   6  11       13.16       15.73     19.56 o 
  -2   6  11        1.41       16.06     26.33 o 
  -1   6  11      356.79      328.83     29.60 o 
   0   6  11      127.06      171.14     22.61 o 
   1   6  11      211.71      237.06     27.05 o 
   2   6  11       25.34       22.02     16.54 o 
   3   6  11       38.87       48.68     23.34 o 
   4   6  11        6.23       -4.74     11.29 o 
   5   6  11       12.62        8.79     13.75 o 
   6   6  11        0.83       22.75     28.68 o 
   7   6  11       19.75       15.31     17.86 o 
   8   6  11       11.50       -8.07     10.99 o 
   9   6  11       30.33       53.14     20.01 o 
  10   6  11        0.22       -6.91     21.69 o 
  -3   7  11       27.30       26.66     19.73 o 
  -2   7  11        0.19       11.24     36.59 o 
  -1   7  11       30.55       29.36     15.16 o 
   0   7  11       30.99       57.79     24.50 o 
   1   7  11        3.96      -16.28     23.30 o 
   2   7  11        4.27        8.24     22.48 o 
   3   7  11       16.02       10.20     14.65 o 
   4   7  11       86.31       83.68     15.54 o 
   5   7  11       14.73       10.18     15.57 o 
   6   7  11      148.76      151.71     19.24 o 
   7   7  11        0.18       -2.03     13.83 o 
   8   7  11       24.05       44.32     13.81 o 
   9   7  11        0.01        8.47     20.57 o 
  10   7  11       95.91       99.92     25.98 o 
  -2   8  11       23.02       -0.87     14.27 o 
  -1   8  11      337.64      347.94     94.98 o 
   0   8  11       60.17       58.57     16.70 o 
   1   8  11        0.72       18.44     18.73 o 
   2   8  11       19.95        2.88     16.49 o 
   3   8  11      123.74      146.10     38.38 o 
   4   8  11       56.43       55.42     19.12 o 
   5   8  11       33.19       83.91     19.72 o 
   6   8  11       46.04       37.41     14.64 o 
   7   8  11       44.10       85.69     16.19 o 
   8   8  11       99.44      122.60     24.19 o 
   9   8  11      102.38      140.71     35.16 o 
  -1   9  11       59.65       37.35     18.17 o 
   0   9  11        3.51       12.06     19.99 o 
   1   9  11        5.49        1.92     24.78 o 
   2   9  11       64.45       62.21     29.94 o 
   3   9  11       50.55       71.54     20.85 o 
   4   9  11        0.95       -2.82     16.84 o 
   5   9  11        4.47      -19.58     38.99 o 
   6   9  11        0.64        5.93     14.22 o 
   7   9  11        0.85      -10.86     17.57 o 
   8   9  11      188.28      161.17     40.98 o 
   0  10  11       28.41       33.01     24.16 o 
   1  10  11        3.95       10.61     21.49 o 
   2  10  11       62.12       48.44     35.78 o 
   3  10  11        1.01      -11.40     20.11 o 
   4  10  11        2.48      -21.33     21.33 o 
   5  10  11       42.05       46.16     21.95 o 
   6  10  11      171.77      137.33     60.07 o 
   7  10  11       66.37       75.56     19.08 o 
   3  11  11        0.60       19.04     30.98 o 
   4  11  11        4.35        3.14     29.19 o 
   5  11  11      121.67      185.78     51.50 o 
   0  -7  12        7.33       15.72     27.66 o 
   1  -7  12        3.84       33.48     18.58 o 
   2  -7  12      184.61      176.79     42.56 o 
   3  -7  12       29.55       16.13     34.40 o 
   4  -7  12       46.04       69.00     23.58 o 
  -2  -6  12        0.20      -12.66     12.66 o 
  -1  -6  12        0.88       -7.04     13.17 o 
   0  -6  12        1.63        7.66     24.91 o 
   1  -6  12      135.54      194.55     22.56 o 
   2  -6  12        1.61      -10.72     29.19 o 
   3  -6  12       45.93       19.09     31.34 o 
   4  -6  12        8.86       19.50     19.19 o 
   5  -6  12       52.25       51.14     22.25 o 
   6  -6  12       12.83       13.17     20.82 o 
  -3  -5  12        0.42       -8.13      8.13 o 
  -2  -5  12       34.31       48.31     10.33 o 
  -1  -5  12      128.53      106.27     19.15 o 
   0  -5  12       60.58       83.19     28.27 o 
   1  -5  12        1.00       13.47     14.39 o 
   2  -5  12      165.55      183.73     35.52 o 
   3  -5  12       16.81       41.03     31.03 o 
   4  -5  12       49.98       55.43     19.80 o 
   5  -5  12       12.67      -16.94     18.78 o 
   6  -5  12       44.04       72.37     22.66 o 
   7  -5  12       17.64       39.91     38.38 o 
  -3  -4  12       10.62       21.02      7.31 o 
  -2  -4  12      193.90      173.36      9.39 o 
  -1  -4  12        1.60       -4.36      4.73 o 
   0  -4  12       90.26       59.29      8.30 o 
   1  -4  12       72.49       46.60      6.60 o 
   2  -4  12        2.20       -1.43     23.07 o 
   3  -4  12       49.19       51.34     17.45 o 
   4  -4  12       18.46       21.44     17.25 o 
   5  -4  12       55.61      105.54     21.44 o 
   6  -4  12        1.18       31.64     19.29 o 
   7  -4  12       48.71       18.99     33.48 o 
  -4  -3  12        1.26       -5.61     17.61 o 
  -3  -3  12       11.20        3.34      9.59 o 
  -2  -3  12       86.89       90.96      6.92 o 
  -1  -3  12      221.14      223.07     14.57 o 
   0  -3  12       10.08       13.26      5.54 o 
   1  -3  12       81.26       91.04     10.30 o 
   2  -3  12       87.94       74.97      3.96 o 
   3  -3  12      344.80      351.24     24.60 o 
   4  -3  12       19.22       10.00     15.92 o 
   5  -3  12        6.81       -7.76     16.23 o 
   6  -3  12       57.51       50.32     20.11 o 
   7  -3  12       40.38       60.94     20.41 o 
   8  -3  12      117.02      113.30     39.60 o 
  -4  -2  12       45.38       31.54     27.97 o 
  -3  -2  12       82.75       67.93     11.01 o 
  -2  -2  12      483.59      468.05     15.61 o 
  -1  -2  12      300.03      286.35     13.93 o 
   0  -2  12        1.57       -2.90     12.30 o 
   1  -2  12       31.43       23.23      8.00 o 
   2  -2  12      212.25      247.79     12.74 o 
   3  -2  12       27.86       34.41      4.80 o 
   4  -2  12       12.71        7.96     14.90 o 
   5  -2  12        1.39       10.62     16.03 o 
   6  -2  12       23.90        7.55     16.64 o 
   7  -2  12       77.22      156.07     22.86 o 
   8  -2  12       21.77       10.21     30.52 o 
  -4  -1  12        1.16       36.34     17.35 o 
  -3  -1  12       72.66       67.47     15.82 o 
  -2  -1  12      152.06      164.33     12.95 o 
  -1  -1  12        4.16        2.84      8.70 o 
   0  -1  12       24.68       29.75      8.16 o 
   1  -1  12      324.26      343.75      9.55 o 
   2  -1  12       82.82       89.07     20.10 o 
   3  -1  12      176.87      195.89     14.53 o 
   4  -1  12      124.82      112.94      6.30 o 
   5  -1  12      128.25      117.34     12.16 o 
   6  -1  12       37.00       24.57     10.51 o 
   7  -1  12      107.17      132.29     21.44 o 
   8  -1  12      148.77      114.42     36.34 o 
  -4   0  12       10.91       24.91     31.23 o 
  -3   0  12        7.74       18.72      9.56 o 
  -2   0  12       23.69       21.57      8.19 o 
  -1   0  12       45.96       47.67      8.85 o 
   0   0  12      245.97      297.00     15.96 o 
   1   0  12        4.21        1.02      6.44 o 
   2   0  12      248.98      297.89     18.15 o 
   3   0  12       27.53       31.04      9.44 o 
   4   0  12      321.08      307.53      9.04 o 
   5   0  12      220.85      219.27      7.71 o 
   6   0  12      119.17      125.61     10.60 o 
   7   0  12       28.67       22.03      6.11 o 
   8   0  12        1.82        4.49     11.23 o 
   9   0  12        2.16        5.31     15.92 o 
  -4   1  12        2.84      -18.99     18.99 o 
  -3   1  12       19.11       17.39     15.00 o 
  -2   1  12       46.46       45.78      7.02 o 
  -1   1  12      282.97      317.63     16.23 o 
   0   1  12        3.43       -7.58      8.09 o 
   1   1  12      430.00      465.40     40.27 o 
   2   1  12       41.68       52.08      7.88 o 
   3   1  12       34.18       35.15      9.00 o 
   4   1  12       12.27        7.65      6.89 o 
   5   1  12      282.18      321.11     10.78 o 
   6   1  12        0.92        8.01      7.09 o 
   7   1  12       47.45       54.57     13.78 o 
   8   1  12       10.21       16.73      5.69 o 
   9   1  12       53.97       50.21     13.89 o 
  10   1  12        8.90       -9.90     19.39 o 
  -4   2  12        3.20       30.42     37.05 o 
  -3   2  12       31.31       33.98      9.17 o 
  -2   2  12       64.64       75.87     14.82 o 
  -1   2  12      175.95      162.65     13.68 o 
   0   2  12      345.06      397.19     15.84 o 
   1   2  12       53.25       56.93     11.32 o 
   2   2  12       58.87       51.17      9.09 o 
   3   2  12        1.19       14.56      9.78 o 
   4   2  12      359.85      344.68     12.05 o 
   5   2  12      246.06      273.12     17.10 o 
   6   2  12        1.72        7.63      7.91 o 
   7   2  12       54.83       50.98     13.98 o 
   8   2  12      127.56      140.30     11.78 o 
   9   2  12       26.26       13.64      7.48 o 
  10   2  12       50.09       34.71     14.19 o 
  -4   3  12        1.37       20.88     18.07 o 
  -3   3  12       20.19       10.30     21.53 o 
  -2   3  12      139.13      207.55     37.41 o 
  -1   3  12        0.24       20.93     14.59 o 
   0   3  12       13.36       10.37     21.08 o 
   1   3  12      107.16       89.36     18.99 o 
   2   3  12       92.29       75.92     12.49 o 
   3   3  12      249.39      285.00     16.84 o 
   4   3  12      162.95      156.28     14.85 o 
   5   3  12       42.78       34.82     10.38 o 
   6   3  12       58.53       47.59     10.08 o 
   7   3  12      317.32      330.22     16.20 o 
   8   3  12       41.41       35.81     11.28 o 
   9   3  12      172.16      184.27     31.03 o 
  10   3  12        0.33      -15.66     17.45 o 
  -4   4  12        1.92       12.05     17.54 o 
  -3   4  12       36.68       25.95     17.96 o 
  -2   4  12       23.13       36.87     15.23 o 
  -1   4  12       13.89        9.71     20.41 o 
   0   4  12        0.16        3.57     14.80 o 
   1   4  12       51.86       50.38     15.43 o 
   2   4  12      132.38      150.25     15.84 o 
   3   4  12        4.08        3.43      9.26 o 
   4   4  12        2.67       14.10     11.58 o 
   5   4  12        0.84       -4.51     11.00 o 
   6   4  12      148.76      122.82     36.08 o 
   7   4  12      202.03      201.82     15.36 o 
   8   4  12      123.10      129.37     15.09 o 
   9   4  12        9.99       11.72     16.64 o 
  10   4  12       56.69       60.95     15.35 o 
  -3   5  12        8.00       20.38     17.73 o 
  -2   5  12       72.76       64.66     15.62 o 
  -1   5  12       50.63       44.28     28.89 o 
   0   5  12      104.40      109.71     30.26 o 
   1   5  12       10.53       23.23     12.06 o 
   2   5  12        3.44        6.18     10.67 o 
   3   5  12       69.50      104.81     19.65 o 
   4   5  12      203.65      193.69     20.41 o 
   5   5  12       66.59       64.18     14.68 o 
   6   5  12      255.24      233.31     14.98 o 
   7   5  12        9.41       13.71     13.09 o 
   8   5  12       16.98       27.38     13.01 o 
   9   5  12       35.51       17.25     13.95 o 
  10   5  12       11.78       13.26     11.28 o 
  -3   6  12       31.26       23.98     16.60 o 
  -2   6  12        7.95       37.17     18.07 o 
  -1   6  12        1.55      -11.58     15.95 o 
   0   6  12        0.11       -9.85     12.97 o 
   1   6  12       27.63        8.90     16.03 o 
   2   6  12        2.61       -4.55     15.35 o 
   3   6  12      192.51      221.85     73.34 o 
   4   6  12       16.79       22.42     12.04 o 
   5   6  12       88.00      106.18     15.77 o 
   6   6  12        2.96        9.95     11.13 o 
   7   6  12       49.69       47.85     12.63 o 
   8   6  12       21.83       21.96     15.35 o 
   9   6  12       10.87        3.50     24.45 o 
  10   6  12       36.94       30.10     22.75 o 
  -2   7  12       21.29       21.74     21.89 o 
  -1   7  12        0.05      -20.46     20.46 o 
   0   7  12      121.52      112.21     29.09 o 
   1   7  12        8.69        1.10     14.63 o 
   2   7  12       18.15       37.24     20.16 o 
   3   7  12        4.21      -28.68     28.68 o 
   4   7  12      115.06      118.46     16.16 o 
   5   7  12        3.46       11.10     12.52 o 
   6   7  12        8.46       -5.99     11.91 o 
   7   7  12        2.52        7.50     11.92 o 
   8   7  12        4.60       12.87     16.26 o 
   9   7  12       99.21       78.79     15.52 o 
  -1   8  12       74.96       59.57     21.96 o 
   0   8  12      180.22      187.60     59.51 o 
   1   8  12        2.91      -15.40     28.94 o 
   2   8  12        0.41       -4.33     13.57 o 
   3   8  12       44.90       58.95     17.56 o 
   4   8  12        9.66       -8.44     13.54 o 
   5   8  12       19.58       33.26     17.75 o 
   6   8  12        5.68       -4.15     19.96 o 
   7   8  12        1.11      -14.41     14.41 o 
   8   8  12       55.05       25.91     15.15 o 
   9   8  12       89.42       81.66     29.80 o 
   0   9  12        2.53       -1.06     15.23 o 
   1   9  12        7.83       -0.95     17.67 o 
   2   9  12       24.81        1.13     25.42 o 
   3   9  12        8.73       13.61     18.43 o 
   4   9  12       19.29       14.29     18.20 o 
   5   9  12        7.43       10.02     18.41 o 
   6   9  12       29.18       56.63     16.96 o 
   7   9  12       32.34       35.08     16.88 o 
   8   9  12       57.40       75.06     21.90 o 
   2  10  12       11.55        1.61     16.48 o 
   3  10  12       27.85      -13.90     18.48 o 
   4  10  12        7.35        1.43     15.14 o 
   5  10  12        0.65       13.43     16.84 o 
   6  10  12       67.27      108.58     31.85 o 
   1  -6  13      258.88      284.27     26.44 o 
   2  -6  13       28.10       30.42     19.70 o 
   3  -6  13       18.94       38.28     35.93 o 
   4  -6  13        0.42       43.99     21.33 o 
  -1  -5  13       16.70       35.01     24.60 o 
   0  -5  13      146.37      167.30     19.90 o 
   1  -5  13        3.26      -13.17     15.00 o 
   2  -5  13      111.20      111.36     20.62 o 
   3  -5  13        9.76       18.88     30.83 o 
   4  -5  13       23.08        0.82     16.64 o 
   5  -5  13        0.64       10.82     18.88 o 
   6  -5  13       62.12       85.84     24.80 o 
  -2  -4  13       69.42       49.96      9.13 o 
  -1  -4  13       51.47       40.08      7.75 o 
   0  -4  13        5.85        7.76     12.76 o 
   1  -4  13      333.12      331.54     23.37 o 
   2  -4  13        1.93      -11.02     15.00 o 
   3  -4  13       26.96       21.95     28.78 o 
   4  -4  13        4.86        8.78     16.94 o 
   5  -4  13      134.87      168.01     24.80 o 
   6  -4  13        0.35        5.82     18.58 o 
   7  -4  13       23.16       31.64     37.56 o 
  -2  -3  13       52.04       38.49      9.24 o 
  -1  -3  13       90.26       60.94      8.84 o 
   0  -3  13      130.97      124.96     10.79 o 
   1  -3  13       26.46       13.15      5.04 o 
   2  -3  13       68.78       64.20     28.78 o 
   3  -3  13      125.29      172.10     36.13 o 
   4  -3  13        6.16      -11.84     16.84 o 
   5  -3  13        1.36      -18.37     18.37 o 
   6  -3  13       17.72       30.62     19.80 o 
   7  -3  13        0.07       26.03     34.81 o 
  -3  -2  13       13.82       33.82     13.46 o 
  -2  -2  13      104.63       81.07     14.60 o 
  -1  -2  13        1.70        2.19      8.67 o 
   0  -2  13       26.35       41.10     14.29 o 
   1  -2  13       86.45       88.30     11.81 o 
   2  -2  13      107.85       68.89     17.56 o 
   3  -2  13        1.83        7.41      3.65 o 
   4  -2  13        6.09      -10.11     15.92 o 
   5  -2  13      103.46      124.73     22.25 o 
   6  -2  13       89.91       87.78     21.95 o 
   7  -2  13       73.51       60.84     36.95 o 
   8  -2  13       84.54       96.97     41.14 o 
  -3  -1  13       30.90       37.07     10.93 o 
  -2  -1  13       18.19       -1.68      7.93 o 
  -1  -1  13      123.76      109.02     11.96 o 
   0  -1  13       50.66       53.61      9.09 o 
   1  -1  13       75.57       79.99     17.66 o 
   2  -1  13       24.36       26.48     14.14 o 
   3  -1  13      153.45      165.64     25.45 o 
   4  -1  13        1.49        4.30      3.70 o 
   5  -1  13      120.08       80.30     20.01 o 
   6  -1  13      100.56      118.81     22.15 o 
   7  -1  13      181.67      198.12     42.26 o 
   8  -1  13        1.14       -0.61     29.40 o 
  -3   0  13       44.51       17.95      8.98 o 
  -2   0  13       45.32       55.65      8.71 o 
  -1   0  13       19.70       14.30      8.30 o 
   0   0  13       33.48       42.52     14.91 o 
   1   0  13       87.94       98.38     14.33 o 
   2   0  13       49.73       49.03      9.19 o 
   3   0  13       25.63       13.38     14.53 o 
   4   0  13      217.69      196.99     16.19 o 
   5   0  13        2.77       -2.96      5.85 o 
   6   0  13       34.83       33.07      7.17 o 
   7   0  13      193.97      162.96     45.27 o 
   8   0  13       55.73       28.07     33.17 o 
  -3   1  13        1.07       -5.28     11.84 o 
  -2   1  13        1.47        0.11     10.04 o 
  -1   1  13       69.74       54.72     11.26 o 
   0   1  13        2.47       -5.20      7.12 o 
   1   1  13       74.12      105.47     27.51 o 
   2   1  13       48.77       66.94      9.71 o 
   3   1  13      363.89      366.47     31.95 o 
   4   1  13        1.35        8.38      9.78 o 
   5   1  13      225.69      199.86     16.13 o 
   6   1  13       45.66       33.04      9.84 o 
   7   1  13      267.05      287.84     10.84 o 
   8   1  13        4.44       -3.64      5.93 o 
   9   1  13      107.20      142.70     24.29 o 
  -3   2  13        1.45       -5.75     14.10 o 
  -2   2  13       42.03       43.29      9.00 o 
  -1   2  13       13.69       19.46     10.69 o 
   0   2  13      226.99      239.92     47.16 o 
   1   2  13        3.22        6.24     11.20 o 
   2   2  13      137.30      149.66     18.70 o 
   3   2  13       12.04       -0.34      9.11 o 
   4   2  13       81.35      114.23      9.08 o 
   5   2  13      157.80      157.40     11.03 o 
   6   2  13        0.91      -10.97     10.97 o 
   7   2  13       58.82       39.97     10.00 o 
   8   2  13       40.36       35.38      9.42 o 
   9   2  13        2.36       -1.69      7.69 o 
  10   2  13        1.92       -7.04     11.94 o 
  -3   3  13       34.06       29.60     14.47 o 
  -2   3  13       97.50       97.38     49.25 o 
  -1   3  13       84.10       94.78     33.22 o 
   0   3  13       27.53       20.03     13.22 o 
   1   3  13       87.04       84.30     11.89 o 
   2   3  13       12.45       16.27     16.47 o 
   3   3  13       42.72       26.25     12.08 o 
   4   3  13        1.81       -1.43     12.25 o 
   5   3  13       44.46       34.85     10.34 o 
   6   3  13       57.23       46.11     14.35 o 
   7   3  13      255.34      269.00     19.38 o 
   8   3  13        9.92        6.53      9.08 o 
   9   3  13      134.09      161.40     27.51 o 
  10   3  13        0.34      -16.16     16.16 o 
  -3   4  13       39.84        7.45     39.09 o 
  -2   4  13        2.54        8.69     13.02 o 
  -1   4  13       11.14       16.37     14.47 o 
   0   4  13        0.70       -3.47     12.27 o 
   1   4  13        4.76        7.00     12.14 o 
   2   4  13       54.65       66.00     11.82 o 
   3   4  13       95.08       94.09     12.13 o 
   4   4  13        2.61      -16.28     16.63 o 
   5   4  13        9.09       28.44     16.62 o 
   6   4  13       67.82       37.43     10.77 o 
   7   4  13       19.64       30.00     23.94 o 
   8   4  13       78.87       63.53     13.56 o 
   9   4  13       13.54       35.11     15.00 o 
  -2   5  13       28.61       26.07     17.74 o 
  -1   5  13        7.29        7.39     15.41 o 
   0   5  13        5.70      -11.34     12.24 o 
   1   5  13       21.93       68.51     35.16 o 
   2   5  13       24.29       22.14     15.50 o 
   3   5  13        1.13        1.57     13.01 o 
   4   5  13        0.62       19.82     10.88 o 
   5   5  13       59.38       74.78     16.43 o 
   6   5  13       18.26       30.27     10.86 o 
   7   5  13       49.28       32.32     13.85 o 
   8   5  13       13.50        5.87     17.00 o 
   9   5  13      171.22      206.19     65.12 o 
  -1   6  13       65.01       50.60     28.91 o 
   0   6  13        8.33      -13.83     16.09 o 
   1   6  13       52.45       37.01     15.16 o 
   2   6  13        7.73        6.84     12.29 o 
   3   6  13       59.32       82.43     28.17 o 
   4   6  13       37.80       23.11     12.05 o 
   5   6  13      127.27       94.34     14.21 o 
   6   6  13       15.43       17.57     14.51 o 
   7   6  13      148.59      144.18     36.59 o 
   8   6  13       18.58       43.32     16.33 o 
   9   6  13       25.13       15.72     11.97 o 
  -1   7  13        2.33        9.45     15.61 o 
   0   7  13        1.72        3.30     14.49 o 
   1   7  13       28.18       30.92     15.03 o 
   2   7  13      109.03       92.30     20.11 o 
   3   7  13        7.36        8.64     12.87 o 
   4   7  13      190.45      172.18     17.33 o 
   5   7  13       57.06       28.24     17.20 o 
   6   7  13       81.06       60.24     41.19 o 
   7   7  13        7.25       -4.35     13.68 o 
   8   7  13       16.19       26.66     39.55 o 
   0   8  13        1.73       13.55     19.19 o 
   1   8  13      130.96      107.24     19.50 o 
   2   8  13        1.20       19.83     15.30 o 
   3   8  13       20.52       20.17     17.05 o 
   4   8  13       52.81       28.99     19.43 o 
   5   8  13       12.36       13.42     17.72 o 
   6   8  13       19.94       13.79     17.71 o 
   7   8  13       52.62       42.22     18.53 o 
   8   8  13       55.73       50.14     18.58 o 
   2   9  13        0.29       -0.69     26.90 o 
   3   9  13        8.78       23.13     37.36 o 
   4   9  13      104.28       93.60     22.70 o 
   5   9  13        1.54       -6.27     25.37 o 
   6   9  13        8.46       -9.05     18.97 o 
   0  -4  14       32.64       17.15     14.49 o 
   1  -4  14       43.83       26.23     27.56 o 
   2  -4  14        1.79        5.72     15.41 o 
   3  -4  14        2.82        9.80     29.91 o 
   4  -4  14        2.74       -0.31     28.58 o 
   5  -4  14       61.12       51.45     38.69 o 
  -1  -3  14        2.43       -7.77      7.77 o 
   0  -3  14      192.36      201.29     19.29 o 
   1  -3  14        2.05       25.11     14.90 o 
   2  -3  14       96.47      121.26     19.70 o 
   3  -3  14        5.07        6.94     27.66 o 
   4  -3  14       89.92      128.31     39.09 o 
   5  -3  14       13.94       14.60     33.48 o 
   6  -3  14       29.52       51.14     38.48 o 
  -1  -2  14       39.00       52.97     19.14 o 
   0  -2  14       20.94       20.36     10.55 o 
   1  -2  14       25.45       19.76      8.98 o 
   2  -2  14        7.49       29.81     15.62 o 
   3  -2  14        3.11        6.63     26.74 o 
   4  -2  14       44.32       72.88     34.30 o 
   5  -2  14      107.42      133.92     40.22 o 
   6  -2  14       10.90      -10.11     32.46 o 
   7  -2  14       27.23       46.75     38.89 o 
  -2  -1  14       55.77       47.93     20.93 o 
  -1  -1  14       69.59       55.86     12.41 o 
   0  -1  14        6.87       -5.86     13.93 o 
   1  -1  14        0.51        2.68      7.58 o 
   2  -1  14        9.86       22.56     13.27 o 
   3  -1  14       47.82       26.14      7.43 o 
   4  -1  14       34.07       -3.27     27.25 o 
   5  -1  14       25.73       56.34     19.70 o 
   6  -1  14       42.51       69.00     37.15 o 
   7  -1  14       18.06       87.89     40.83 o 
   8  -1  14       15.01      -12.76     20.52 o 
  -2   0  14      237.13      247.42     26.44 o 
  -1   0  14       26.12        3.73     13.85 o 
   0   0  14        1.15        7.04      8.13 o 
   1   0  14        8.70       12.80      7.32 o 
   2   0  14       61.97       67.61     15.11 o 
   3   0  14        0.26        0.26      4.81 o 
   4   0  14       64.08       56.57      8.08 o 
   5   0  14       59.28       46.53     14.77 o 
   6   0  14       62.12       65.43     37.05 o 
   7   0  14        0.41        1.63     31.54 o 
   8   0  14       15.02       36.34     21.74 o 
  -2   1  14       14.65      -14.06     25.11 o 
  -1   1  14        0.69       -5.67      8.31 o 
   0   1  14        0.15       -8.38      9.96 o 
   1   1  14       31.87       42.30      9.08 o 
   2   1  14       16.38       -1.21     11.50 o 
   3   1  14       92.51      100.29     22.92 o 
   4   1  14       16.76        8.68     10.16 o 
   5   1  14       16.86       21.76      6.44 o 
   6   1  14       22.44       24.71      6.55 o 
   7   1  14      196.45      193.27     15.67 o 
   8   1  14       33.39       20.31     21.13 o 
  -2   2  14        1.95       -7.60     10.93 o 
  -1   2  14        0.03       26.42     14.45 o 
   0   2  14      104.12      138.02     17.25 o 
   1   2  14        0.67       15.53     13.12 o 
   2   2  14      132.62      176.65     53.44 o 
   3   2  14        1.87        1.02      9.48 o 
   4   2  14       75.68       73.98     18.48 o 
   5   2  14       39.60       41.67     11.13 o 
   6   2  14       63.25       62.29     10.00 o 
   7   2  14       35.55       19.77     13.59 o 
   8   2  14       49.63       86.38     20.31 o 
   9   2  14        1.52       11.94      8.47 o 
  -2   3  14        3.74      -16.74     21.74 o 
  -1   3  14      102.45       95.07     25.18 o 
   0   3  14       72.45       -1.71     23.68 o 
   1   3  14       15.85       34.18     18.90 o 
   2   3  14        6.00       -5.08     11.90 o 
   3   3  14        9.78       17.85     11.70 o 
   4   3  14       24.69       24.56      8.94 o 
   5   3  14       90.22      106.49     29.45 o 
   6   3  14        1.71        2.74      8.74 o 
   7   3  14       37.07       52.34      8.27 o 
   8   3  14        0.44       -5.15     10.26 o 
   9   3  14        5.22       12.11     13.85 o 
  -1   4  14        9.71       15.88     13.05 o 
   0   4  14      157.31      171.50     16.43 o 
   1   4  14       99.06       63.40     13.27 o 
   2   4  14        9.05       -1.04      9.49 o 
   3   4  14       10.33       11.86      9.91 o 
   4   4  14      137.21      121.83     15.63 o 
   5   4  14       73.70       60.26     18.30 o 
   6   4  14        1.55        9.21     10.71 o 
   7   4  14       15.39       14.74     11.21 o 
   8   4  14       44.69       62.95     11.59 o 
   9   4  14        1.24        6.56     11.13 o 
  -1   5  14       28.79        5.76     15.31 o 
   0   5  14       59.80       45.35     19.38 o 
   1   5  14       16.23       33.32     13.29 o 
   2   5  14       14.69       20.02     12.02 o 
   3   5  14       82.04       91.56     47.97 o 
   4   5  14       34.07       23.60     11.25 o 
   5   5  14       25.59       24.64     11.03 o 
   6   5  14        6.57        6.31     19.09 o 
   7   5  14      109.55      125.52     63.95 o 
   8   5  14       18.28       -7.64     12.48 o 
   0   6  14        1.94       14.72     18.48 o 
   1   6  14        5.23       23.64     16.73 o 
   2   6  14       27.14       47.03     19.24 o 
   3   6  14       18.47        7.17     26.08 o 
   4   6  14        1.02       -3.70     11.39 o 
   5   6  14       20.58        8.69     11.53 o 
   6   6  14       71.46       49.98     16.15 o 
   7   6  14       43.73       37.56     12.75 o 
   8   6  14       37.43       27.23     12.45 o 
   1   7  14        9.92       34.38     22.30 o 
   2   7  14       13.24       18.20     19.26 o 
   3   7  14       38.15       62.11     38.33 o 
   4   7  14       27.11       31.42     18.27 o 
   5   7  14       38.35       17.75     16.94 o 
   6   7  14      166.44       98.99     27.93 o 
   7   7  14        4.75       11.25     12.76 o 
   3   8  14       46.73       42.50     45.07 o 
   4   8  14       25.76      -16.34     28.78 o 
   5   8  14       50.11       55.66     20.91 o 
   6   8  14        3.31       24.34     25.73 o 
   3  -3  15        0.37       14.29     17.86 o 
   1  -2  15       20.76       26.74     26.44 o 
   2  -2  15        8.66      -14.60     16.03 o 
   3  -2  15       55.25       70.74     20.11 o 
   4  -2  15        7.32        5.21     17.76 o 
   5  -2  15       75.91      122.79     43.48 o 
   0  -1  15       23.50       13.15     12.30 o 
   1  -1  15        9.92        8.28     14.78 o 
   2  -1  15       74.34       92.27     18.68 o 
   3  -1  15      139.48      175.16     22.35 o 
   4  -1  15        9.34       10.72     17.15 o 
   5  -1  15        2.39        3.78     31.64 o 
   6  -1  15       61.94       69.61     23.58 o 
   0   0  15        4.67        5.50      8.98 o 
   1   0  15        3.99       -8.01     23.17 o 
   2   0  15       15.48       14.41     16.14 o 
   3   0  15        1.71       -5.25      5.25 o 
   4   0  15        3.54      -12.15     16.84 o 
   6   0  15        5.99       33.07     20.82 o 
   7   0  15       42.31       63.29     23.99 o 
   0   1  15       13.67       19.63     12.96 o 
   1   1  15       49.12       42.97     11.19 o 
   2   1  15       18.86       28.36      8.81 o 
   3   1  15       25.18       20.07      9.80 o 
   4   1  15       46.51       26.67      9.49 o 
   5   1  15       47.33        9.97      6.82 o 
   6   1  15       19.12       20.31     20.31 o 
   7   1  15       18.36       17.15     21.64 o 
   0   2  15       28.74       30.43     12.61 o 
   1   2  15        0.16        8.70     11.01 o 
   2   2  15       48.69       83.82     10.67 o 
   3   2  15        0.39       -3.34     20.31 o 
   4   2  15       80.17       94.44     14.14 o 
   5   2  15        8.39       10.15      7.55 o 
   6   2  15       12.98       12.41      6.31 o 
   7   2  15       28.99       30.30      8.47 o 
   0   3  15        0.38        2.65     15.72 o 
   1   3  15       24.22       12.06     14.60 o 
   2   3  15       31.61       16.75     13.38 o 
   3   3  15       57.42       61.68     20.93 o 
   4   3  15        0.29        1.50     13.01 o 
   5   3  15       59.97       50.90     11.36 o 
   6   3  15       24.57       32.67     16.69 o 
   7   3  15       53.45       50.86     12.91 o 
   8   3  15       21.74       38.31      8.60 o 
   1   4  15        0.45       20.75     16.27 o 
   2   4  15       19.98       21.84     15.33 o 
   3   4  15       12.26       31.73     19.23 o 
   4   4  15      161.78      129.56     44.30 o 
   5   4  15      107.84      124.97     45.01 o 
   6   4  15        4.95      -11.46     11.46 o 
   7   4  15       29.70        8.23     22.20 o 
   1   5  15       16.65       35.20     64.15 o 
   2   5  15       16.40      -16.64     16.64 o 
   3   5  15       47.58       48.72     14.85 o 
   4   5  15       56.28       32.02     12.15 o 
   5   5  15        5.31       16.27     10.86 o 
   6   5  15       43.37       28.75     13.75 o 
   7   5  15       81.10       74.37     30.32 o 
   2   6  15       20.24      -15.58     64.87 o 
   3   6  15       28.32       52.13     35.01 o 
   4   6  15        7.04       18.26     16.54 o 
   5   6  15        1.06      -10.31     15.43 o 
   6   6  15      118.45       59.95     23.99 o 
   3   1  16       44.18       41.51     10.41 o 
   4   1  16        5.07       11.84     17.96 o 
   5   1  16       24.18       -6.74     19.19 o 
   3   2  16       27.64       23.98     18.93 o 
   4   2  16       89.89       76.11     15.72 o 
   5   2  16        5.80        7.61     11.82 o 
   3   3  16       76.62       77.68     16.69 o 
   4   3  16       10.11        5.46      8.86 o 
   5   3  16       33.55       19.78     10.98 o 
                                                 
